# Supplementary material for: The First Identification of Homomorphic XY Sex Chromosomes by Integrating Cytogenetic and Transcriptomic Approaches in Plestiodon elegans (Scincidae)
Source: Genes (Basel). 2024 May 23;15(6):664. doi: 10.3390/genes15060664 (PMC11203037; doi:10.3390/genes15060664)
Supplement: Supplementary file 1 [file genes-15-00664-s001.zip › Supplemental Tables.xlsx]

## Sheet: Table S1
Tables S1: The mean length of short arm chromosome (Ls), length of long arm chromosome (Ll), length of total chromosomes (LT), relative length (RL), centromeric index (CI), and standard deviation (SD) from 20 metaphases of male and female P. elegans, 2n = 26.
Chromosome pairs	Ls	Ll	Lt	RL±SD	CI ±SD	Types	Sizes
1	4.303	4.522	8.825	0.203±0.012	0.512±0.003	Metacentric	Large
2*	3.296	4.046	7.342	0.169±0.008	0.551±0.009	Metacentric	Large
3	2.965	3.213	6.178	0.142±0.004	0.520±0.012	Metacentric	Large
4	2.843	2.995	5.838	0.134±0.006	0.513±0.017	Metacentric	Large
5	2.312	2.537	4.849	0.112±0.010	0.523±0.007	Metacentric	Large
6	1.633	1.806	3.439	0.079±0.009	0.525±0.008	Metacentric	Medium
7	0.792	0.813	1.605	0.037±0.011	0.507±0.019	Metacentric	Small
8	0.663	0.729	1.392	0.032±0.005	0.524±0.006	Metacentric	Small
9	0.525	0.584	1.109	0.026±0.005	0.527±0.008	Metacentric	Small
10	0.462	0.547	1.009	0.023±0.004	0.542±0.016	Metacentric	Small
11	0	0.704	0.704	0.016±0.002	1.000±0.000	Telocentric	Small
12	0	0.661	0.661	0.015±0.002	1.000±0.000	Telocentric	Small
13	0	0.514	0.514	0.012±0.003	1.000±0.000	Telocentric	Small
Note: NORs bearing chromosomes

## Sheet: Table S2,4
Tables S2: Genes and primers involved in qPCR [3].								Tables S4: Dosage ratios of related genes in the 3 sex groups.
Position in Scincus scincus	Gene symbol	Gene name	Primer name	Forward	Reverse	QPCR Specificity		Male-Female	ef1a1	mecom	calu	copg2	smo
Autosomal	ef1a1	Eukaryotic translation elongation factor 1 alpha 1	ef1a_2	TGTGCTGTCCTTATTGTTGCTG	ATGTGCTAACTTCTTTGACGATTTC	+		Group 1	1	0.979	0.569	0.441	0.472
Autosomal	mecom	MDS1 and EVI1 complex locus	mecom_5	AGGAGATTTTGTGAGGGCAAGA	GCTGTTGGAAAGGTAAGACCAG	+		Group 2	1	0.926	0.476	0.541	0.439
Autosomal	adarb2	Adenosine deaminase RNA specific B2	adarb2_1	CTGCTGGGAATGCGACTGG	GCCTTTCGGAGACTGTGGAG	-		Group 3	1	1.002	0.447	0.453	0.525
X-linked	calu	Calumenin	calu_1b	GGACGGGTTTGTAACTGCTGA	CGTAGCCGAAGGTGGCATT	+				0.969	0.497	0.478	0.479	Average
X-linked	copg2	COPI coat complex subunit gamma 2	copg2_1	AGAACCCAGAGAGCAAGGAGT	ACCCTGTTGAAAATGAAGCGAATG	+				0.039	0.064	0.054	0.043	SD
X-linked	smo	Smoothened, frizzled class receptor	smo_1	ACCAATCCCTGACTGCGAGA	AGATGAGGAGCGTGGCTTTG	+
X-linked	flnc	Filamin C	flnc_3b	CTCAGGTGGTTTTGGTGACAAG	CAGCCTCGCACAGGGG	-
X-linked	fscn3	Fascin actin-bundling protein 3	fscn3_1	CTGAATCGGGTCTGGGTGGA	ATGTGGAAGGCTGTCTCTGCT	-
X-linked	LOC114604841	x	LOC114604841_2b	CTTTGCGGGATGAGAAGATGGA	GCCTGGGAGAGGTTAGCACTT	-
X-linked	LOC114604848	x	LOC114604848_3b	AACTGAGCGTTTTTGGCTTGTT	TGTGGTCGTGGTTGTGGTTG	-
X-linked	LOC114606012	x	LOC114606012_1b	GTCGCTTACCTGTTTTGTTTGTCTT	GACTCCTGGCTTGTGTGGTCT	-
X-linked	smkr1	Small lysine rich protein 1	smkr1_1	CAAGGGCAAGAGTAAGGGCA	AGCAGCATTGTGAGCGATGT	-
X-linked	tymp	Thymidine phosphorylase	tymp_1b	ACATCCGACACCCACTTCTATG	CTTTTCGCCATCCCGTTTCTT	-

## Sheet: Table S3
Tables S3: Primer pairs for the amplification of male-specific sequences for P. elegans. Primer pair 18s rDNA was the control.
Gene	Primer name	Forward	Reverse
18S ribosomal RNA	18S rDNA	GGGAACAAGGGTTACGTCT	ACCACAGGAAGGGAGGAACT
TRINITY_DN101136_c0_g1	101136-1	CTTCGGAGAGCTCCATGTCT	CTCATTTGGTCTCCCACCCT
	101136-2	GGACTGAGGCACAGTTGACA	CACCCATTTTCCCAGGGTCA
TRINITY_DN15130_c0_g1	15130-1	TCAACCAAATAGCTTCCCGC	GCCTCACTTCCCTAAGTCCA
	15130-2	GATGTGCTCCCCACCATTTC	TGTGTGAGGGGGACCTTATC
TRINITY_DN46919_c0_g1	46919-1	ACCAGGGGACATCTGTATGC	TCCAGATTCCACCCCCAATC
	46919-2	CATTGGTGCACAGCAGACAA	GCTGATGGGGCAGATAAGGG
TRINITY_DN52301_c0_g1	52301-1	CGAGTTACGGTTGGTCGTTC	TCCACCCATAGGCATCATCC
	52301-2	GCTTTGCCGGTTAACCCTTT	CGCATACGCATACACCACAA
TRINITY_DN52725_c0_g1	52725-1	GGAAATTCCGGGATGGATGG	TATCACAACGTTGGGGGTTG
TRINITY_DN53714_c0_g1	53714-1	AACCTGCAACCAAGTCTCCA	TGTCGGGGTTTTAGTTGGACT
TRINITY_DN53714_c1_g1	53714-2	TATCGGGTTTATGCCCGGAG	GGAACCTGCAACCAAGTCTC
	53714-3	GTGAGATAGCACAGGACCCA	ACCCGATAGGGTTTGACTGG
TRINITY_DN53993_c0_g4	53993-1	ATGCCTGGAATGTTTCTGCTT	ACCCCTTTTTAAAGGCTGCTT
TRINITY_DN54688_c1_g2	54688-1	TGCTAAGGAGAGGGTCTGGA	AGTGATTCAGACAGTGCGGA
	54688-2	CAGCCTCCCTATTCTGTGCT	TGGTAAAGCTAGGTGGGTCC
TRINITY_DN56230_c6_g1	56230-1	GAGACCTGCAGCTTTCCAAC	ACTTCTTCTCGGACGGAGTG
	56230-2	CAGCGTCGATGAGGTTCTTG	CCCTGAAGACCCCACTCATT
TRINITY_DN56918_c0_g1	56918-1	GTCTCCTACAGGGGTGGTTC	CAGGGAAAAGGGGTCAGAGT
	56918-2	AAACACGCTTGGTCGTCTTC	CTAGTCGCTTCCGCACTTTC
TRINITY_DN56931_c1_g3	56931-1	GCCCACGAAGGTTTATGCAA	ATCCGACCAACCAGAGTGAG
TRINITY_DN57002_c0_g1	57002-1	GCATGATGAGTGAGGCCTTG	ACCAAGACCTAGCAGTTCCC
	57002-2	AGCCCTCGGAGATCATCTTG	CTCAGTTCACCTGGCTCTGA
TRINITY_DN6018_c0_g1	6018-1	AGCATCCTCCTTGGAACGAA	GGGTGTAGGACATGGGACAA
TRINITY_DN72817_c0_g3	72817-1	CATTTCCTCCCCCATGGACA	TTCACCAAGTCAGCCCAAGA
TRINITY_DN96748_c0_g1	96748-1	CCTCTGTAACCTTGGGTGGT	CTGGAGAGGCCTGAGTGAAA
	96748-2	GTTGCTACTCCTCCAGGGTT	TCAGAACGTATGGGGGACAC
TRINITY_DN25861_c0_g1	25861-1	CAGTTCACTCACCTCAGGGT	TCAGCCTGGAAAGGTTAGCA
	25861-2	TGCGGTGTGACTTTGTTCTG	TTAAACCCAGTGAGCGCAAC

## Sheet: Table S5
Table S5: Sequence information for genes and markers.
Genes or markers	Sequences
mecom	ATTTTGTGAGGGCAAGAACCATTTTGCGGCAGGAGGATTTTTTGGCCAAGGCATATCACTTCCTGGAACCCCAGCTATGGATAAATCTTCCATGGTTAATATGAATCATGCAAATCCGGGCCTTGCTGACTATTTTGGTGCCAATAGGCATCCTGCTGGTCTTACTTTCCAACAGC
calu	TCGTAGCCGAAGGTGGCATTTTTATACTCCTCCCAGGAAATGAGCCCGTCCTCATTGAGGTCGTGCCCCTTCCACTGGCGCTCTACATCCTCGTAAATCCAGCGCTTTTGGGCAAACTTAATCCAGGCTTTTAGCTCTTCAGCAGTTACAAACCCGTCCA
copg2	TACCCTGTTGAAAATGAAGCGAATGTACTTGGAAGGGGAGGGGGTCCGGGGTCCTTCCTTGCCAAGCAGGTGGAGGATCTTGGTGGCCAGCACCGTGTGCTCGCAGTCTTCGATGAACTCGCAGAGATGAGCCAGGCCCGACTCCTTGCTCTCTGGGTTCTA
smo	TAGATGAGGAGCGTGGCTTTGGTCCATACCCAGGTACTCATAGAGATACCAGTTCCAAACATGGCAAAGAGGTTGATCTTCTCCACTAAGAGGCTGGGCCGGTTCTTGATCTCGCAGTCAGGGATTGGTA
101136-1	AGTTAGGTGAGGCAGGATATGGATTGTAGTAAAATATGGCACCCTGCTTTTCAAAGAGACTATGACTTCTTAACCATGAGCTGAGAAGGAGACTATAATATTCATGTTTAAACAAAGCAATTTTTAGTACTAAACAATATATATAAATTATCTATCTATATATAGATAGGTGCGTGTGCATGTGTGTGTACACACACACACACACACACATACGCACTGGGTCAACTTGTAAGCTGGGTCAACTTGTGAGCTACCAAACTGTAAACATAAGCAGTTGCTTTGCTAAGGAGAGGGTCTGGATTTTCCCTCCCCTCCCCCCCCCCGCCCTTAAAACAATTAATGGTTCCAAAGATGGCAAACCCCCCTGGATGCAAAGATGGAATAGCACTTTCCAAATGT…
101136-2	TCTTGGAACTGAGGGGGGCAGTTGACACCAAAAATCGGGTCCCAACCCAAAGCTTGAGAAACACTGGTTTAGGAGAACCTCCCAACACCCCAAATTCAGGGTGTTTGGGATACTTAAATGTGGATAGTGGGAAGGGTTTCCTCTGCTGTATTTGTAAACATTTTTAAACAGAATTTGTGGGAGAGACAGGATTTTGGGGTTTCCTCTCTTAAAAAAATATCTGTCACATGGAACTTCAGTTTGGCAAGATTATTTTCCTTTAATAAAGCAAAAACATACCAAGAATTTAAATTATGGGCACTCTGCCCCAAAATACAAAAAAAGTTCTTTTTTTAATTAAAATAAAATCAGTAATATAGGGCTGTGGGTTGTTTCTGAGCTAAAATTCTCTACTTTAGC…
53714-2	ACAATTCCAGTTTACCCAGTATAGAGTCGCATGTCTCTTCAATTCATACTCCCCCTCTAGGCTGACAATCCTTTTTGTTGACCAAATCTCTTTTGATAGCTTACATCCAGCTGATTTTCCTCATACTCTAATAAAGCACACAGAAACTTGTTTTATTTTAAAAAAATAATTTCTGCAGATTTCTTCCCTCATGAACTAGTTTTTCTCAGCCACATGCAAATACACACACTTCTACGTTTGCAAGTTGTCACGACATTTCCAAATTTCAGAGTTAAAAACTAACAACTTGCCGGGAAAACTCCATCGTTTGATAAGGTTTATTTCAAAAAATATCACAGATGTTACATCTCCTGAACAACCAGTCAAACCCTATCGGTTTATATGCCCGGAGGAGAGCAC…
96748-1	CTCTCTACTGCCGTAGGGGTTTTCCTGTTTGGCTACAGGTCTAGTAAAGGACTTTTCTTTTACTAGAAAGCATTGAGCTTTGGAAAGCATGGAGCAGGAAGGGATGTATGAGGTAACCTCTAGCTTCTTACCCCACCCCCACCCCCTTGGTCAGGATGCCTTCTCTCTTCTGGGAATCTCTCTCCTCTTCTTCCCTTACCAGTCTGGATATAAATACTCCTCAATCTTGTAAAGAAAGGACATGGTAACAAACACAATCCAATATATGGCTATGATTTAAATACCTTGATAGAATAGGAGATGAAGCAGGAATAAAAAAAACACTATATGTAAAGTTTTAAATTACAGACTCAAAAATAAACTAAAAACATTACTTTTTAAATAACCTTTATTTTTTCA…
96748-2	CTGCTTCGTAGAATCACACTAATCTCCAGGAGATTATTTTATGTGTCTGTATGTTCTTATATTTATTTTTCAGGAAAGACCACCTATGAGAACTATGGCAATTGTTACAGTGGACCCTCATTCACGGATTGGCCATCTGTGGATTAGACTTACTGTGGATGGCCATCCACGTAGGAAGGACTCCCACTGGGAGCAGGAATAGGCACCATAATACCTGATTTAGTAACCGTGCTGATCTGCCTTACCTCTCGCATCACATTGTAAAGCTCCAAAGTGCCTGTAAAAAGAAAAAAATAAGCGACCAGAAGTCGCTTCTGGTTGCGTTCTTTTTTACACACACTGTGGAGCTTTACAAAGCAGTGCAAGAGGCTAACAGTACGAGAGGCTAAAAGTGGGCAG…

## Sheet: Table S6-9
Tables S6: Raw data statistics.
Sample	Total_Reads	Total_Bases	Q20%	Q30%
F1	69944932	10491739800	99.07	96.66
F2	96930178	14539526700	99.08	96.72
F3	88836184	13325427600	98.98	96.31
M1	79636092	11945413800	99.21	97.09
M2	78606848	11791027200	99.17	96.9
M3	74055864	11108379600	98.81	95.69
Tables S7: Post-quality control statistics.
Sample	Total_Reads	Total_Bases	Q20%	Q30%
F1	69420230	10308108549	99.15	96.79
F2	96129660	14263512877	99.15	96.86
F3	88201410	13122496134	99.05	96.45
M1	79264052	11759124265	99.27	97.19
M2	78264228	11662444055	99.23	97
M3	73480742	10925227866	98.89	95.83
Tables S8: Statistics of splicing results.
Assembly	information
Total unigenes number	126511
Total unigenes length	126324371
Total isoform number	164575
Total isoform length	214561959
Average length	998.52
Largest Unigene	30162
N50	1263
Tables S9: Mapping ratio statistics.
Sample	clean-reads	mapped-reads	Mapped-rate
F1	69420230	64448308	0.928
F2	96129660	88616950	0.922
F3	88201410	82289196	0.933
M1	79264052	73288524	0.925
M2	78264228	72568456	0.927
M3	73480742	67395218	0.917

## Sheet: Table S10
Tables S10: RPKM statistics.
Gene ID	F1	F2	F3	M1	M2	M3	Function
TRINITY_DN0_c0_g1	0.301847	0.212286	0.224261	0.527582	0.557022	0.604791	_
TRINITY_DN100000_c0_g1	0.671111	0.317018	0.606674	0.869431	0.616392	1.03478	_
TRINITY_DN100001_c0_g1	0.145192	0.408675	0.43137	0.762754	0.133922	1.30808	_
TRINITY_DN100002_c0_g2	1.50729	1.60686	0.803488	3.38016	3.14713	1.81766	_
TRINITY_DN100003_c0_g1	1.64818	1.78403	0.442478	3.36336	1.61711	0.925084	_
TRINITY_DN100004_c0_g1	1.11137	0.33473	0.118007	0.968599	0.586181	0.796008	_
TRINITY_DN100005_c0_g1	0	0.254344	0	1.41156	0.33519	0.364831	_
TRINITY_DN100006_c0_g1	2.0744	2.15127	2.17194	5.33009	5.73159	1.33918	_
TRINITY_DN100007_c0_g1	1.06384	0.185044	0.397817	0.447856	0.247151	1.34996	_
TRINITY_DN100008_c0_g1	0.0544576	0.386589	0.0402253	1.22955	0.649427	0.161472	_
TRINITY_DN100009_c0_g1	16.8841	7.87018	5.65722	14.5946	20.2765	6.23163	BTB/POZ domain-containing protein KCTD18
TRINITY_DN10000_c0_g1	0.458815	0.860315	0.227283	0.934914	0.141132	1.6858	_
TRINITY_DN100010_c0_g1	0	1.11684	0.445783	0.342885	0.738049	0.402187	hypothetical protein lerEdw1_015695, partial
TRINITY_DN100011_c0_g1	0.539755	0	0	0.93414	0.498796	0	_
TRINITY_DN100012_c0_g1	0.174446	0	0	0.756162	0.322316	0.701283	_
TRINITY_DN100013_c0_g1	0.317097	0.373333	0	0.562737	0.389021	0.105221	_
TRINITY_DN100014_c0_g1	0	0.471527	0.13393	0.490061	0.665305	0.239053	_
TRINITY_DN100015_c0_g1	1.01149	1.51564	1.20385	1.11583	2.16527	1.99993	_
TRINITY_DN100016_c0_g1	25.6417	15.3524	2.86321	28.0447	23.8437	3.65451	PREDICTED: aldose reductase-like isoform X1
TRINITY_DN100017_c0_g1	3.94416	5.64276	3.14653	3.04904	2.55753	4.06441	_
TRINITY_DN100018_c0_g1	0.570099	0.0998994	0.105153	0.868931	0.522361	0.71095	_
TRINITY_DN100019_c0_g1	0.263547	0.0467258	0.0487033	2.43012	1.08871	0.195679	_
TRINITY_DN100020_c0_g1	0	0.477561	1.19089	0	0	0	_
TRINITY_DN100021_c0_g1	25.3447	3.52445	2.9579	28.4149	28.5105	4.32868	_
TRINITY_DN100022_c0_g1	38.9696	10.3103	4.88788	27.8831	18.5939	6.89266	_
TRINITY_DN100023_c0_g1	0.228815	0.242258	0.169621	0.506079	0.105322	0.114024	_
TRINITY_DN100024_c0_g1	0	0.228615	0.362884	0.566464	0.30043	0	PREDICTED: disks large-associated protein 3
TRINITY_DN100025_c0_g1	0.467374	0.464824	0	0.93111	1.0285	0	hypothetical protein lerEdw1_005854
TRINITY_DN100026_c0_g1	32.0769	9.26625	6.66216	25.6493	18.4875	7.40236	_
TRINITY_DN100027_c0_g1	0	0.150427	0	0.736478	0.199431	0.217448	_
TRINITY_DN100028_c0_g1	1.16211	6.79564	0.333143	2.56664	2.00234	0.329116	_
TRINITY_DN100029_c0_g1	0.436596	0.549391	0.148655	0.88602	0.769252	0.529571	_
TRINITY_DN10002_c0_g1	0.186509	0.522862	0	1.1271	1.37938	0.187735	_
TRINITY_DN100030_c0_g1	0	0	0.109239	2.1875	0	0.88348	_
TRINITY_DN100031_c0_g1	0.210385	0.294159	0	0.180223	0.584386	0.849589	_
TRINITY_DN100032_c0_g1	0.208512	0.294629	0.0772466	0.647884	0.287758	0.31129	_
TRINITY_DN100033_c0_g1	0.943004	0.121356	0	3.70836	0.39393	0.0851078	_
TRINITY_DN100033_c0_g2	1.26874	0.0690022	0	4.60269	1.25658	0	_
TRINITY_DN100034_c0_g1	0.130903	0.230013	0.191768	0.298143	0.123041	0.452003	_
TRINITY_DN100035_c0_g1	13.4852	10.0162	4.36692	14.3317	15.9666	5.55967	_
TRINITY_DN100036_c0_g1	0	0.194727	0	0.704869	0.260671	0.854975	_
TRINITY_DN100037_c0_g1	0.222547	0.777018	0.165992	0.189883	0	0.449905	_
TRINITY_DN100038_c0_g1	0.421872	0.550018	0.155627	0.575363	0.386557	0.277237	phospholipid phosphatase-related protein type 5 isoform X2
TRINITY_DN100039_c0_g1	0	0.570833	0.204802	0	0.508902	0.834402	_
TRINITY_DN10003_c0_g1	0	0.198748	0.209654	0.742613	0.390554	0.282486	_
TRINITY_DN100040_c0_g1	0.167442	0.235193	0.249037	1.16402	0.309283	0.168127	_
TRINITY_DN100041_c0_g1	0.267109	0.438656	0.0738936	1.6707	1.16243	0.238209	_
TRINITY_DN100042_c0_g1	0.442961	0.309337	0.165179	0.567096	0.615745	0.447697	_
TRINITY_DN100043_c0_g1	0.15787	0.223633	0.175194	0.353449	0.580144	0.234869	_
TRINITY_DN100044_c0_g1	0.114122	0.402769	0	0.504867	1.2607	0.341206	_
TRINITY_DN100045_c0_g1	0.253014	1.05715	0	0	0.234879	0	_
TRINITY_DN100046_c0_g1	0	0.252829	0.354385	0.31656	0.33007	0.714973	_
TRINITY_DN100047_c0_g1	0.780197	0	0.194406	0.219338	0.241532	1.58298	uncharacterized protein LOC128323586
TRINITY_DN100048_c0_g1	7.75904	1.91755	0.560769	2.96362	5.11171	0.761179	_
TRINITY_DN100049_c0_g1	0.67175	0.208867	0.185931	0.647397	0.461824	0.289972	hypothetical protein lerEdw1_017285
TRINITY_DN100050_c0_g1	0.358435	0.252829	0.177193	0.21104	0.33007	0.238324	_
TRINITY_DN100051_c0_g1	2.82286	0.905733	0.907545	1.73238	2.12896	1.39329	_
TRINITY_DN100052_c0_g1	0.179593	0.0424762	0.0442335	1.24116	0.6592	0.118425	_
TRINITY_DN100053_c0_g2	0.120903	3.07373	0.620815	2.71017	2.40901	2.91885	_
TRINITY_DN100054_c0_g1	0.495003	0.433136	0.112392	0.760876	0.348957	0.48814	_
TRINITY_DN100055_c0_g1	0.0965668	0.204845	0.143031	0.343833	0.177609	0.480053	_
TRINITY_DN100056_c0_g1	35.8095	4.68366	5.7671	28.8465	17.6941	8.66582	_
TRINITY_DN100057_c0_g1	0.606119	2.81391	0.729483	2.2069	1.69504	1.98021	_
TRINITY_DN100058_c0_g1	14.0537	4.55414	2.31301	9.90012	6.91118	1.74685	_
TRINITY_DN100059_c0_g1	0.181342	0.508689	0.809831	0.627359	1.00557	0.729662	_
TRINITY_DN10005_c0_g1	0.879079	0.674874	0.487602	1.51186	0.605506	0.5082	_
TRINITY_DN100060_c0_g1	0.939295	2.41968	0.92105	2.02559	1.20835	2.56168	PREDICTED: cysteine-rich protein 2 isoform X1
TRINITY_DN100061_c0_g1	366.1	152.909	120.884	205.211	231.332	126.046	PREDICTED: activated RNA polymerase II transcriptional coactivator p15
TRINITY_DN100062_c0_g1	1.64974	3.5625	0.793511	2.28013	0.758349	1.80189	_
TRINITY_DN100063_c0_g1	0.403263	0.0712537	0	1.34415	0.18547	0.100291	_
TRINITY_DN100064_c0_g1	0.307569	0.21313	0.691517	0.255986	1.14686	0.626863	_
TRINITY_DN100065_c0_g1	0.0568915	0.201889	0.168117	0.718714	0.365373	0.449989	_
TRINITY_DN100066_c0_g1	0.732406	2.52582	0.27112	2.36737	1.2625	2.09207	_
TRINITY_DN100067_c0_g1	0.260234	0.288783	0.293847	1.74545	0.479393	0.393701	_
TRINITY_DN100068_c0_g1	2.09359	3.51441	2.74833	3.13573	6.55893	3.97305	_
TRINITY_DN100069_c0_g1	48.5565	8.80491	5.00342	45.7164	39.5738	7.01284	eukaryotic translation initiation factor 4E type 3
TRINITY_DN10006_c0_g2	0.177136	0.745676	0	0.613731	0.491029	1.06856	_
TRINITY_DN100070_c0_g1	0.0646777	0.229367	0.191224	1.16416	0.11874	0.128037	_
TRINITY_DN100071_c0_g1	0.671993	0.297319	0.248656	0.225282	0.540327	0.0833716	hypothetical protein lerEdw1_012136
TRINITY_DN100072_c0_g1	0	0.510844	0	0.254251	0	1.0174	_
TRINITY_DN100073_c0_g1	25.774	6.33709	8.48872	39.6816	24.6281	5.74731	homeobox protein Hox-C13
TRINITY_DN100074_c0_g1	0.990389	1.03503	0.184885	1.2575	0	0.250976	_
TRINITY_DN100075_c0_g1	2.55951	2.17633	0.563154	9.44295	2.39789	0.269121	endothelin-3 isoform X1
TRINITY_DN100076_c0_g1	0.220424	0.923698	0.328749	0.940944	0.204248	0.445495	_
TRINITY_DN100077_c0_g1	0.415054	0.290278	0.30938	0	0.768505	0.209467	_
TRINITY_DN100078_c0_g1	7.99717	7.29477	4.19515	7.14046	5.31082	3.13909	protein delta homolog 1
TRINITY_DN100079_c0_g1	0.241193	0.504397	0	1.22727	1.34251	0.488637	_
TRINITY_DN10007_c0_g1	0.302373	0.255189	0.177166	0.540327	0.495049	0.415032	_
TRINITY_DN100080_c0_g1	1.65573	1.57004	0.330833	2.08057	0.695324	0.849984	hypothetical protein lerEdw1_016078
TRINITY_DN100081_c0_g1	0	0.622942	0.408666	0.781596	0.608973	0.549223	_
TRINITY_DN100082_c0_g1	1.21962	2.11818	0.66694	6.05721	2.81617	2.89824	hypothetical protein A6R68_14897
TRINITY_DN100083_c0_g1	0.54429	0.378424	0.203602	0.686044	0	0.829423	_
TRINITY_DN100084_c0_g1	0	0.622743	0.328782	0.387211	0.680485	0.147731	_
TRINITY_DN100085_c0_g1	0.185003	0.518714	0	0.159803	0.684061	0.558559	_
TRINITY_DN100086_c0_g1	0	0.446306	0	0.276743	0.293091	0.318403	_
TRINITY_DN100087_c0_g1	0.271318	0.115947	0.159976	0.446706	0.430482	0.462489	death domain-containing protein 1
TRINITY_DN100088_c0_g1	0.930678	0	0.173619	0.791357	1.07856	0.470929	_
TRINITY_DN100089_c0_g1	0.223633	0.156146	0	0.572167	1.03639	0	_
TRINITY_DN10008_c0_g1	0.0501653	0.178129	0.259316	0.408359	0.552081	0.941496	_
TRINITY_DN100090_c0_g1	0.453104	0.0799627	0	0.501268	0.417095	0	_
TRINITY_DN100091_c0_g1	0.124101	0.308143	0.0458568	0.167682	0.170847	0.920936	_
TRINITY_DN100092_c0_g1	6.20865	1.8845	0.302422	3.92608	2.17342	0.562371	_
TRINITY_DN100093_c0_g1	2.21804	21.3339	7.24225	1.16513	4.40682	6.48334	_
TRINITY_DN100094_c0_g1	0.428782	0	0.212292	0.500954	0.131823	0.143041	_
TRINITY_DN100095_c0_g1	0.22473	0.470686	0.167622	1.14953	0.208309	0	_
TRINITY_DN100096_c0_g1	0.235276	0.248993	0	0.519798	0.433268	0.234593	_
TRINITY_DN100097_c0_g1	0.670433	0.665534	0.0991236	0.421992	0.4924	0.0663821	_
TRINITY_DN100098_c0_g1	0	1.69853	1.80334	0.614119	1.185	1.09167	_
TRINITY_DN100098_c0_g2	5.327	4.21897	2.98414	5.17672	6.76653	6.61423	zinc finger protein 420-like isoform X1
TRINITY_DN100099_c0_g1	0	0.969078	0	0.680241	0.182901	0	_
TRINITY_DN10009_c0_g1	1.14656	0	0	0.512876	0.752489	0.162523	_
TRINITY_DN1000_c0_g1	0.142927	3.42029	0.53073	1.12715	1.58187	0	_
TRINITY_DN100100_c0_g1	0.0844636	0.17937	0	1.66094	0	0.083838	_
TRINITY_DN100101_c0_g1	0.219419	0.207337	0.0540911	0.393784	0.537364	0.144966	_
TRINITY_DN100102_c0_g1	8.55054	3.5686	2.63187	11.2965	7.86966	4.03875	_
TRINITY_DN100103_c0_g1	0.47986	0.334565	0	0.203557	0.445127	0.486066	_
TRINITY_DN100104_c0_g1	0.467878	0.406043	0.115183	0.328934	0.429139	0.102728	PREDICTED: disintegrin and metalloproteinase domain-containing protein 8 isoform X1
TRINITY_DN100105_c0_g1	0.375282	0.584981	0.166546	1.68265	0.689387	0.446415	_
TRINITY_DN100106_c0_g1	0.104494	1.03353	0.309695	0.55655	1.05753	0.728024	_
TRINITY_DN100107_c0_g1	0	0.403629	0.106481	0.502446	0.79339	0.143497	_
TRINITY_DN100108_c0_g1	0.557135	0.387173	0	0.467357	0.777219	0.283258	_
TRINITY_DN100109_c0_g1	45.7693	20.4022	17.2288	39.4618	34.2896	14.238	6-phosphogluconolactonase
TRINITY_DN10010_c1_g1	0.97658	0.82084	0.455285	0.795332	0.850776	0.241117	_
TRINITY_DN100110_c0_g1	0.275335	0.191344	0	0.231153	0.767975	0.55967	_
TRINITY_DN100111_c0_g1	10.4872	7.98587	3.99631	10.2625	9.14959	6.2159	_
TRINITY_DN100112_c0_g1	64.2867	24.4406	25.6448	78.7871	59.0924	20.4977	hypothetical protein lerEdw1_015422
TRINITY_DN100113_c0_g1	0.26584	0.235635	0.196515	0.657525	0.305061	0.460594	_
TRINITY_DN100114_c0_g1	0.50695	0.178686	0.188057	1.00493	0.350287	0.253083	_
TRINITY_DN100115_c0_g1	0.435364	0.411413	0.107322	0.781489	0.399819	0.790936	_
TRINITY_DN100116_c0_g1	0.255822	0.317549	0.0945405	1.49688	0.587044	0.443083	_
TRINITY_DN100117_c0_g1	0.0988583	0.0698872	0.219669	0.351717	0.363696	0.294961	_
TRINITY_DN100118_c0_g1	0.277209	0.0975998	0.102914	0.364901	0.383407	0.415888	_
TRINITY_DN100119_c0_g1	0.160887	0.228442	0.0792227	0.532925	0.442742	0.158998	_
TRINITY_DN10011_c0_g1	0.325439	0.144573	0.150117	0.332242	0.261007	0.521694	_
TRINITY_DN100120_c0_g1	0.49513	0.347786	0	1.00475	0	0	_
TRINITY_DN100121_c0_g1	38.2515	15.0524	5.42262	25.3478	11.3792	9.05341	hypothetical protein lerEdw1_001299
TRINITY_DN100122_c0_g1	1.09495	0	0.614405	0.229928	0	0	_
TRINITY_DN100123_c0_g1	12.774	0.174448	0.0200854	6.80424	6.23625	0	hypothetical protein lerEdw1_020604
TRINITY_DN100124_c0_g1	0.214365	0.454224	0.158858	0.665403	0.591772	0.533597	_
TRINITY_DN100125_c0_g1	0.785781	1.24995	0.290997	1.83504	0.993697	0.683757	_
TRINITY_DN100126_c0_g1	1.03173	1.42377	0.804571	1.086	0.525892	2.26813	_
TRINITY_DN100127_c0_g1	0	0.323074	0.34548	0.984628	0.429262	0.468476	run domain Beclin-1-interacting and cysteine-rich domain-containing protein
TRINITY_DN100128_c0_g1	0.332676	0.472284	0.122873	0.650747	0.762984	0.986553	_
TRINITY_DN100129_c0_g1	0.222547	0.466211	0.165992	0.379766	0.618776	0.224952	_
TRINITY_DN10012_c0_g1	0.833797	0.246286	0.0513731	0.686682	0.0637992	0.344105	_
TRINITY_DN100130_c0_g1	2.50656	1.57479	1.23127	2.12358	2.6021	1.6423	_
TRINITY_DN100131_c0_g1	0.378532	1.57973	0.324008	0.856815	0.334485	0.981119	hypothetical protein lerEdw1_003482
TRINITY_DN100133_c0_g1	0.243647	0.173181	0.08991	0.368512	0.595528	0.0400588	_
TRINITY_DN100134_c0_g1	0.198576	0.278057	0.147952	0.341497	0.183703	0.200198	_
TRINITY_DN100135_c0_g3	0	0.449373	0.356514	0.696425	1.13503	0.320675	_
TRINITY_DN100136_c0_g1	0.361255	0.253359	0	0.781294	0.166928	0	hypothetical protein lerEdw1_012565
TRINITY_DN100137_c0_g1	0.926828	1.79866	0.343559	4.61002	0.533313	1.50135	_
TRINITY_DN100138_c0_g1	0.360313	0.931843	0.445321	1.16655	2.5439	1.43757	_
TRINITY_DN100139_c0_g1	3.77054	3.79711	2.42679	6.08334	2.23245	2.88783	_
TRINITY_DN10013_c0_g1	0	0	0	0.851019	1.40157	0.255092	_
TRINITY_DN100140_c0_g1	0.752035	0.834676	0.238849	1.33381	1.08748	0.96276	cAMP-dependent protein kinase catalytic subunit alpha
TRINITY_DN100141_c0_g1	0.287511	0.458512	0.0531537	0.258105	0.0660066	0.284879	_
TRINITY_DN100142_c0_g1	0.287873	0.537345	0.185851	0.52333	0.131894	0.248325	_
TRINITY_DN100144_c0_g1	0.352923	0	0.262606	0.764383	0.163039	0.532189	_
TRINITY_DN100145_c0_g1	0.53555	0.250447	0.132854	1.70004	0.32993	0	_
TRINITY_DN100146_c0_g1	0.167442	0	0	0.436506	0.463925	0.336254	_
TRINITY_DN100147_c0_g1	0	0.59444	0	0.955359	0.265555	0.290292	_
TRINITY_DN100148_c0_g1	1.04733	0.591925	0.38801	1.02259	0.867245	0.625468	_
TRINITY_DN100149_c0_g1	0.405143	0.114753	0	0.435074	0.521155	0	_
TRINITY_DN10014_c0_g1	3.23786	3.46841	1.15075	4.28781	2.42786	3.2705	_
TRINITY_DN100150_c0_g1	0.135736	0.191216	0.100763	0.715363	0.250261	0.27141	_
TRINITY_DN100151_c0_g7	17.1298	11.6121	9.28752	11.0874	14.7145	14.7256	_
TRINITY_DN100152_c0_g1	0.303646	0	0.227561	0.759014	0.565931	0.928074	_
TRINITY_DN100153_c0_g1	0.426576	0.59633	0.477083	0.365089	0.395101	0	_
TRINITY_DN100154_c0_g1	0.362212	0.255463	0	0.639518	0.111191	0	_
TRINITY_DN100155_c0_g1	0.335382	0.178068	0.186149	0.749606	0.385238	0.499303	_
TRINITY_DN100156_c0_g1	1.55465	6.4111	0.780992	1.81171	2.69874	0.973538	_
TRINITY_DN100157_c0_g1	0.0766893	0.217316	0.0567287	0.687317	0.211336	0.456231	_
TRINITY_DN100158_c0_g1	0	0.396293	0	1.1942	0.265555	0.290292	_
TRINITY_DN100159_c0_g1	1.07317	0.567014	0.398293	2.0042	0.741921	0.402258	patatin-like phospholipase domain-containing protein 7 isoform X1
TRINITY_DN10015_c0_g1	0.585846	0.35549	0.371615	1.27207	0.384531	0.830635	_
TRINITY_DN100160_c0_g1	0.280201	0.584182	0	0.704869	0.260671	0.284992	_
TRINITY_DN100161_c0_g1	0.112167	0.079188	0	0.496548	0.412984	0.670537	_
TRINITY_DN100162_c0_g1	0.574066	0.598027	0	0.240187	1.06894	0	_
TRINITY_DN100163_c0_g1	0.188806	0.396883	0.421714	0.325743	0.174559	1.14066	_
TRINITY_DN100164_c0_g1	0	1.28916	0.6104	0	0	0.619759	_
TRINITY_DN100165_c0_g1	0	0.365906	0.51716	0.904153	1.44487	0.349279	eEF1A lysine and N-terminal methyltransferase
TRINITY_DN100166_c0_g1	1.56925	0.371911	0.192989	2.41011	1.23264	0.331573	_
TRINITY_DN100167_c0_g1	0.922708	0	0	1.02394	0	0.626863	_
TRINITY_DN100168_c0_g1	0.400624	0.700975	0	0.172142	1.2973	0	_
TRINITY_DN100169_c0_g1	0	0.164784	0.352576	1.40464	0.657218	0	_
TRINITY_DN10016_c0_g1	0	0.395049	0.378076	0	0.390238	0.566752	hypothetical protein lerEdw1_021168
TRINITY_DN10016_c0_g2	0	0.611033	0.256848	0	0.399508	0	hypothetical protein lerEdw1_021168
TRINITY_DN100170_c0_g1	0.254885	0	0	2.02056	0	0	_
TRINITY_DN100171_c0_g1	0.170558	0.239471	0	0.148055	0.47262	0.685298	cilia- and flagella-associated protein 206
TRINITY_DN100172_c0_g1	0.122672	0.259519	0.0909857	0.649329	0.564951	0.244814	_
TRINITY_DN100173_c0_g1	0	0.339738	0	0.61961	0.22613	0	_
TRINITY_DN100174_c0_g1	0.119478	0.421381	0.177193	0.422079	0.440094	0.238324	_
TRINITY_DN100175_c0_g1	0.649945	1.11648	0.343734	2.48263	1.96344	1.1072	_
TRINITY_DN100176_c0_g1	0.576353	0.894911	0.342377	0.407798	16.3428	0.459593	_
TRINITY_DN100177_c0_g1	0.146111	0.308434	0.434145	0.38369	0.673918	0.438865	Actin-histidine N-methyltransferase
TRINITY_DN100178_c0_g1	0	0.0461975	0.144442	0.175837	0.35876	0.644778	probable ATP-dependent RNA helicase DDX60
TRINITY_DN100179_c0_g1	9.15289	3.46747	1.4065	11.2682	5.85617	2.78008	_
TRINITY_DN10017_c0_g1	2.20443	3.58998	2.65955	5.44213	2.7946	3.85797	hypothetical protein DPEC_G00056210
TRINITY_DN100180_c0_g1	0.364126	0.510675	0	0.787126	0.673073	0	_
TRINITY_DN100181_c0_g1	0.139874	0.295445	0	0.122695	0.386947	1.39924	_
TRINITY_DN100182_c0_g1	0.802173	0.225461	0	0.838479	0.592397	0.804556	_
TRINITY_DN100183_c0_g1	0.889119	1.3722	1.32333	1.38594	0.657272	0.715204	_
TRINITY_DN100184_c0_g1	0.0941469	0.735668	0.173777	0.298358	0.215816	0.278871	_
TRINITY_DN100185_c0_g1	0	0.378424	0.610807	0.914725	0	0	_
TRINITY_DN100186_c0_g1	0.124331	0.43833	0.276688	0.438511	0.114534	0.372289	hypothetical protein lerEdw1_020224
TRINITY_DN100187_c0_g1	0.850903	0	0	0.950076	0.527794	0	_
TRINITY_DN100188_c0_g1	0.247597	0.172505	0	0.628751	0.229827	0.250976	_
TRINITY_DN100189_c0_g1	4.2539	4.13282	1.88518	8.94025	6.66338	1.8657	_
TRINITY_DN10018_c0_g1	0.638188	0	0	0.311927	0	0	hypothetical protein lerEdw1_011292, partial
TRINITY_DN10018_c0_g2	0.456858	0.394053	0.0687468	0.219465	0.597569	0	sodium leak channel NALCN
TRINITY_DN10018_c1_g1	0.892965	0.236419	0.0827354	0.790753	0.205479	0	sodium leak channel NALCN isoform X4
TRINITY_DN100190_c0_g1	0.179918	0.12619	0.133901	0.46707	0.498796	0.542861	_
TRINITY_DN100191_c0_g1	0.13046	0.925258	0.24108	0.939101	0.718546	0.581134	_
TRINITY_DN100192_c0_g1	0.457573	0.227559	0.0675621	0.12435	0.209766	0.0451708	hypothetical protein lerEdw1_016386, partial
TRINITY_DN100193_c0_g1	0.109413	0.311195	0.107641	0.430885	0.267365	0.467446	_
TRINITY_DN100194_c0_g1	0.619971	0.699452	0.183956	1.09344	0.571111	0.742529	_
TRINITY_DN100195_c0_g1	3.75366	2.22963	0.956661	5.99325	3.8101	1.80839	_
TRINITY_DN100196_c0_g1	0.198576	0.695142	0	0.341497	0	0.400396	_
TRINITY_DN100197_c0_g1	0	0.126767	0.331573	0.319728	0.247042	0.444896	_
TRINITY_DN100198_c0_g1	0	0.150427	0	2.02532	0.199431	0	_
TRINITY_DN100199_c0_g1	0.763255	0.177135	0.19006	1.07456	1.18076	0.515945	_
TRINITY_DN10019_c0_g1	0.114988	0.483015	0.216845	0.920019	0.269267	0.140572	_
TRINITY_DN10019_c0_g2	1.17546	0	0	0.103924	0.286714	0.17286	_
TRINITY_DN1001_c0_g6	1.24328	2.42359	0.996558	1.92226	1.93077	1.83627	_
TRINITY_DN100200_c0_g1	0.344846	0.183053	0.0638062	0.539094	0.475398	0.171188	hypothetical protein lerEdw1_008204
TRINITY_DN100201_c0_g1	1.17674	0	0	0.983041	0.822008	0.29952	_
TRINITY_DN100202_c0_g1	0.633688	0.804087	0.564172	2.4565	1.63467	1.13888	_
TRINITY_DN100203_c0_g1	0	1.08174	0.172761	0.212566	0.500631	0.692665	_
TRINITY_DN100204_c0_g1	0.212282	0.201784	0.130838	0.580349	0.456074	0.630105	_
TRINITY_DN100205_c0_g1	8.37379	1.41455	1.39917	4.27287	4.34391	1.29364	_
TRINITY_DN100206_c0_g1	0.574066	0	0.645254	0.720562	0.267234	0.876407	_
TRINITY_DN100207_c0_g1	0	1.64165	0	0	0.102364	0.289571	_
TRINITY_DN100208_c0_g1	0.340194	0.0964792	0	0.0611586	0.624676	0.134754	hypothetical protein lerEdw1_006416
TRINITY_DN100209_c0_g1	0.471763	0.416045	0.262345	0.104216	0	0	_
TRINITY_DN10020_c0_g2	0.877456	1.41403	0.185984	1.65734	0.23095	0.500531	_
TRINITY_DN100210_c0_g2	5.02224	3.53886	1.41068	2.02686	2.38045	1.62846	_
TRINITY_DN100211_c0_g1	6.04984	18.6285	5.8557	11.0526	15.5722	6.88524	_
TRINITY_DN100212_c0_g1	0.728137	1.02888	0.38535	0.83117	0.382801	1.03524	_
TRINITY_DN100213_c0_g1	0	1.2688	0	0	0	0	_
TRINITY_DN100214_c0_g1	0.378121	0.355429	0	1.55499	0	0.125833	_
TRINITY_DN100215_c0_g1	9.55286	10.0053	2.38843	9.5238	9.03617	2.56069	hypothetical protein lerEdw1_001726
TRINITY_DN100216_c0_g1	4.89293	2.96133	1.53852	6.79328	4.73526	1.60997	hypothetical protein lerEdw1_001462
TRINITY_DN100217_c0_g1	0.12366	0.261595	0.275183	0.981548	0.569559	0.24683	_
TRINITY_DN100218_c0_g1	0.437442	0.103341	0.107836	0.654271	0.267824	0.1445	_
TRINITY_DN100219_c0_g1	49.7626	9.91084	9.36562	44.7242	52.7924	12.1901	HMG box-containing protein 1 isoform X1
TRINITY_DN10021_c0_g1	0	0.664159	0.141159	0.163503	0.175289	1.33637	_
TRINITY_DN100220_c0_g1	1.3233	3.83158	1.58321	4.98465	4.93932	2.88968	_
TRINITY_DN100221_c0_g1	0.909342	9.71167	2.8442	0	0.929408	2.11082	_
TRINITY_DN100222_c0_g1	3.90434	15.4962	0.436203	2.18436	4.69422	0.786833	hypothetical protein lerEdw1_003851
TRINITY_DN100223_c0_g1	0.603694	0	0	0.791372	0.278511	0.151198	_
TRINITY_DN100224_c0_g1	0.885527	0.139762	0.181636	1.24632	0.766958	0.340118	_
TRINITY_DN100225_c0_g1	1.65193	4.97093	2.80779	2.9002	1.85749	5.14242	_
TRINITY_DN100226_c0_g1	0.216901	0.153181	0.401875	0.384563	0.399213	0.216003	_
TRINITY_DN100227_c0_g1	0.166839	0.117175	0	1.45002	0.616292	0.1675	_
TRINITY_DN100228_c0_g1	0.500518	0.585876	0.12406	0.435005	0.770365	0.502501	_
TRINITY_DN100229_c0_g1	0.245254	0.405192	0.241968	0.511987	0.300456	0.730035	_
TRINITY_DN10022_c0_g1	2.55728	0.105799	0.111766	2.62969	1.24915	0.150691	_
TRINITY_DN100230_c0_g1	0.588372	0.61267	0	0.49152	0.274003	1.19808	_
TRINITY_DN100231_c0_g1	0	0.840973	0.53115	0.22443	2.22163	0.491166	_
TRINITY_DN100232_c0_g1	0.728043	0.128764	0	1.05511	0.33465	0.180822	_
TRINITY_DN100233_c0_g1	0.116442	0.49298	0.0863293	0.411779	0.214417	0.69651	_
TRINITY_DN100234_c0_g1	0.217307	0.455443	0	0.928564	0.402695	0	_
TRINITY_DN100236_c0_g1	0.839781	0.370792	0.233342	1.11802	0.193165	0.313461	_
TRINITY_DN100237_c0_g1	1.12365	0.470686	0.335243	0.766354	0.416619	0.227218	_
TRINITY_DN100238_c0_g1	0.231513	0.484611	0	0.196926	0.214631	0.468476	_
TRINITY_DN100239_c0_g1	0.456132	0.477561	0	0.38847	0	0.461365	_
TRINITY_DN10023_c0_g1	9.06699	4.07114	2.7001	4.46073	3.77237	1.67883	_
TRINITY_DN100240_c0_g1	0	0.344125	0	0.284172	0	0	_
TRINITY_DN100241_c0_g1	0.102622	0.36259	0.304112	0.638084	0.84966	0.714794	_
TRINITY_DN100242_c0_g1	0.574066	0.398685	0.215085	0.96075	0.267234	2.04495	_
TRINITY_DN100243_c0_g1	0	1.05284	0.227561	0.253005	0.282966	0	_
TRINITY_DN100244_c0_g1	0.824004	0.18641	0.248739	0.306246	0.240268	0.0369323	GTP-binding protein Rhes-like
TRINITY_DN100245_c0_g1	0.149447	0.315357	0.11103	1.69871	0	0	_
TRINITY_DN100246_c0_g1	0	0.374978	0.0867607	0.688319	0.161622	0.23226	_
TRINITY_DN100247_c0_g1	10.2252	6.7104	2.06843	13.4045	12.5504	1.7491	_
TRINITY_DN100248_c0_g1	425.843	58.9362	41.3055	223.614	189.139	48.8294	S-phase kinase-associated protein 1
TRINITY_DN100249_c0_g1	0.65213	0.406082	0.26049	0.990986	0.796344	0.508347	_
TRINITY_DN100250_c0_g1	0.296062	0.410912	0	0.494376	0.275731	0.301463	_
TRINITY_DN100251_c0_g1	0.352914	0.0829977	0	1.14356	0.433268	0.117297	_
TRINITY_DN100252_c0_g2	6.67935	46.7382	18.5132	11.9644	29.369	20.659	_
TRINITY_DN100253_c0_g1	0.78776	1.48662	0.90701	1.17232	1.36765	1.65144	_
TRINITY_DN100254_c0_g1	0.449572	0.5922	0.427228	0.520282	0.53057	0.444963	_
TRINITY_DN100255_c0_g1	0.567269	0.197038	0.637356	0.237519	0	0.288524	_
TRINITY_DN100256_c0_g1	0.237473	0	0.177193	1.00806	0.440448	0	_
TRINITY_DN100257_c0_g1	0.233687	0.298816	0.241546	0.296262	0.385689	0.276867	_
TRINITY_DN100258_c0_g1	0.129757	0.215151	0.0638539	0.196075	0.515459	0.256099	_
TRINITY_DN100259_c0_g1	0.320869	0.112731	0	0.139746	0.296198	0.643645	_
TRINITY_DN10025_c0_g1	1.67141	0	0.208525	1.16839	0.259073	0.283258	_
TRINITY_DN100260_c0_g1	0	0.573542	0.242793	0.852515	0.603021	0.327675	_
TRINITY_DN100261_c0_g1	1.02884	0.716124	0	0.868365	1.19415	0	_
TRINITY_DN100262_c0_g1	0.595728	0.417085	0.295903	2.04898	0.367407	0.600594	_
TRINITY_DN100263_c0_g1	0.624633	0.568248	0.330274	0.716671	0.0820248	0.53177	_
TRINITY_DN100264_c0_g1	0.270572	0.564474	0.202405	1.36489	0	0	_
TRINITY_DN100265_c0_g1	0.494638	0	0.183456	0.545305	0.113912	0.123415	_
TRINITY_DN100266_c0_g1	0	0.259357	0.688634	0.479408	0.513046	1.48949	_
TRINITY_DN100267_c0_g1	0.398881	0.418815	0.297189	0.514328	0	0.402187	evolutionarily conserved signaling intermediate in Toll pathway, mitochondrial
TRINITY_DN100268_c0_g1	0	0.716196	0.298687	0	0	0.866807	_
TRINITY_DN100269_c0_g1	0.208988	0.371534	0.0774238	0.562834	0.480697	0.416014	_
TRINITY_DN10026_c0_g1	0.155534	1.42139	0.231162	0	0.143533	0.311812	_
TRINITY_DN100270_c0_g1	0.226654	0.535283	0.111766	0.338692	0.138791	0.299593	_
TRINITY_DN100271_c0_g1	0	0.375313	0.111951	0.135695	0.556084	0.22507	_
TRINITY_DN100272_c0_g1	0.395439	0	0.147306	0.680241	0.182901	0.797242	uncharacterized protein LOC129326238
TRINITY_DN100273_c0_g1	33.9269	7.57049	7.65641	29.2376	22.7982	5.46076	_
TRINITY_DN100274_c0_g1	0.269028	0.187116	0	0.905186	0.250046	0.546369	_
TRINITY_DN100275_c0_g1	0.108451	0.689317	0.241125	0.384563	0.399213	0.216003	_
TRINITY_DN100276_c0_g1	0.276373	0.291946	0.205203	0.485136	0.382241	0.276416	hypothetical protein lerEdw1_010455
TRINITY_DN100277_c0_g1	0.218333	0.152523	0.325654	0.746136	0	0.441203	_
TRINITY_DN100278_c1_g1	17.5408	10.4223	5.36103	24.1014	7.55196	6.70045	_
TRINITY_DN100279_c0_g1	0.753043	0.580345	0.115721	0.799854	0.4599	0.154566	adhesion G protein-coupled receptor B1
TRINITY_DN10027_c0_g1	3.38282	0	0.422245	1.51839	0.524576	0	_
TRINITY_DN10027_c0_g2	1.03746	0.208321	0	0.983357	0.57509	0.23226	_
TRINITY_DN100280_c0_g1	0.680388	0.289438	0.100602	1.22317	0.312338	0.875901	_
TRINITY_DN100281_c0_g1	0.424617	0.89049	0	1.09055	0.786494	0.214408	hypothetical protein lerEdw1_009151
TRINITY_DN100282_c0_g1	0.842471	22.6847	1.14851	1.21975	2.15171	0.372121	_
TRINITY_DN100283_c0_g1	0.0618533	0.407606	0.205113	0.155728	0.183981	1.33773	_
TRINITY_DN100284_c0_g1	0.210385	0.441239	0.156838	0.360446	0.389591	0.212397	_
TRINITY_DN100285_c0_g1	0.738922	0.343263	0	1.04279	0.228585	0.748884	_
TRINITY_DN100286_c0_g1	1.34452	1.25245	0.377825	2.44763	2.3755	0.56776	_
TRINITY_DN100287_c0_g1	0.161559	0.340541	0.2402	0.9847	0.447461	0.324131	_
TRINITY_DN100288_c0_g1	0.744833	0.0794369	0.1374	1.52263	0.630782	0.257048	_
TRINITY_DN100289_c0_g1	0.106436	0.601454	0.236615	0.283258	0.195874	0.317894	_
TRINITY_DN10028_c0_g1	0.213288	0	0	0.182545	0.197551	1.29242	_
TRINITY_DN100290_c0_g1	15.0331	4.91101	13.6917	35.625	22.7484	8.61262	_
TRINITY_DN100291_c0_g1	0.692297	0.551216	0.576436	1.7005	0.477202	0.601448	_
TRINITY_DN100292_c0_g1	0	0.383989	0.294393	0	0.243711	0.528481	_
TRINITY_DN100293_c0_g1	0.290577	0.807112	0	0.485884	0.270539	0	_
TRINITY_DN100294_c0_g1	0.210912	0.595972	0.0781411	0.187163	0.38812	0	_
TRINITY_DN100295_c0_g1	0.243738	0.169869	0.181927	0	1.13065	0.49388	_
TRINITY_DN100296_c0_g2	2.84411	0	0	0	0	0	_
TRINITY_DN100296_c0_g3	3.23573	7.69934	2.78624	10.3629	8.54068	4.77158	_
TRINITY_DN100297_c0_g1	0.783284	0.100948	0.210624	0.383637	0.392332	0.141098	_
TRINITY_DN100298_c0_g5	0.117638	0.580984	0.350024	0.937259	1.19149	0.821076	hypothetical protein
TRINITY_DN100299_c0_g1	0.403715	0.343056	0.0597423	0.939432	0.370936	0.400516	_
TRINITY_DN10029_c0_g1	0.624117	0.220475	0.0770701	0.369409	0.0957003	0.207049	_
TRINITY_DN1002_c0_g1	0.407748	0.504271	0	0.0905723	0.375091	0	_
TRINITY_DN100300_c0_g1	0	0.317498	0.14985	0.700174	0.334984	0.520764	_
TRINITY_DN100301_c0_g1	1.85542	1.18434	0.376333	0.586051	3.27162	0.508182	_
TRINITY_DN100302_c0_g1	0.462245	0.244676	0.171343	0.510983	0.319175	0	_
TRINITY_DN100303_c0_g1	0.120737	0.255463	0	1.38562	0.555956	0.240878	_
TRINITY_DN100304_c0_g1	2.42339	0.340541	0.2402	2.81343	1.49154	0.648262	CD2 antigen cytoplasmic tail-binding protein 2 isoform X2
TRINITY_DN100305_c0_g1	1.4322	0.499354	0	0	0.664163	0.48347	_
TRINITY_DN100306_c0_g1	0	0.211457	0	0.886685	0.458601	0.0991846	_
TRINITY_DN100307_c0_g1	0.240241	0.569229	0.20685	1.05395	0.366989	0.355461	_
TRINITY_DN100308_c0_g1	0.958031	0.176627	0.157076	0.77419	0.877851	0.0349782	_
TRINITY_DN100309_c0_g1	0	0.810157	0.287107	0	0	0.776723	_
TRINITY_DN10030_c0_g1	0.268173	0.380305	0	1.92911	0.8617	0.132764	_
TRINITY_DN100310_c0_g1	0.616634	0	0	0.435119	0.908823	0	_
TRINITY_DN100311_c0_g1	0	0.274842	0.114809	0.0695247	0.0712843	1.30814	_
TRINITY_DN100312_c0_g1	0	0	0.198909	1.34357	0.494302	0.539984	_
TRINITY_DN100313_c0_g1	0.521355	0.243938	0.12929	1.05485	0.321082	0.349279	_
TRINITY_DN100314_c0_g1	0.557258	0.390585	0	0.962413	0.343432	0.934803	_
TRINITY_DN100315_c0_g1	0.385523	0.540105	0	1.16237	0.713049	0	_
TRINITY_DN100316_c0_g1	0.317559	10.6812	0.92318	0.35507	1.195	1.97775	hypothetical protein lerEdw1_002087
TRINITY_DN100317_c0_g1	0.498702	0.467027	0.247212	0.144512	0.460525	0	_
TRINITY_DN100318_c0_g1	0.300499	0.341139	0.177633	0.108343	0.220601	0.178341	hypothetical protein lerEdw1_019879
TRINITY_DN100319_c0_g1	0.445397	0.552709	0.082533	0.493065	0.307465	0.554644	_
TRINITY_DN10031_c0_g2	0	0.615799	0.164375	0.188189	0.408496	0.89099	_
TRINITY_DN100320_c0_g1	0	0.421137	0.227561	1.26502	0	0	_
TRINITY_DN100321_c0_g1	0.484677	0.227027	0	0.844029	0.596614	0.324131	_
TRINITY_DN100322_c0_g1	0.297079	32.4796	22.1458	0.367562	0.423543	50.1288	troponin T, fast skeletal muscle isoform X44
TRINITY_DN100323_c0_g1	0.354098	0.418777	0.0872092	0.851436	1.19135	0.408566	_
TRINITY_DN100324_c0_g1	1.30623	0.344125	0.242793	1.56294	0.150755	0	_
TRINITY_DN100325_c0_g1	0.586053	0.103827	0.162534	0.46013	0.336392	0	hypothetical protein lerEdw1_004233
TRINITY_DN100326_c0_g1	0	3.5088	2.07372	0	0.0830747	8.98911	_
TRINITY_DN100327_c0_g1	16.5868	3.89739	4.89305	10.2687	10.6472	9.29078	_
TRINITY_DN100328_c0_g1	0	0.13844	0	0.17006	1.09741	0.19931	_
TRINITY_DN100329_c0_g1	0.243261	0.431489	0.179762	0.383634	0.390679	0.18049	_
TRINITY_DN10032_c0_g1	0	0.352545	0.179664	0.0492985	0.196864	0.509708	hypothetical protein lerEdw1_000348
TRINITY_DN10032_c0_g2	0.2298	0.124264	0.0546185	0.730063	0	0.141023	hypothetical protein lerEdw1_000348
TRINITY_DN100330_c0_g1	0.292346	0	0.21912	0.488698	0.816801	1.48812	_
TRINITY_DN100331_c0_g1	0.326559	0.458833	0.36419	0.9946	1.05529	0.983025	_
TRINITY_DN100332_c0_g1	0.172484	0.363196	0	1.49623	0.47796	0.693198	_
TRINITY_DN100333_c0_g1	0.869663	0.614165	0.322268	1.54177	0.400166	0.216523	_
TRINITY_DN100334_c0_g1	0.490022	0	0	1.03766	1.13679	0.248277	_
TRINITY_DN100335_c0_g1	0.191169	0	0.427052	0.329543	0.912961	0.192538	_
TRINITY_DN100336_c0_g1	0.361255	1.01343	0.134434	1.09381	0.500783	0.181685	hypothetical protein lerEdw1_011457
TRINITY_DN100337_c0_g1	0.0450378	0.543989	0.232739	0.367275	0.247751	1.1114	_
TRINITY_DN100338_c0_g1	0.27156	0.347864	0.200258	0.396162	0.174097	0.240653	_
TRINITY_DN100339_c0_g1	0.526483	0.155877	0.129547	1.03401	0.764211	0.259799	_
TRINITY_DN10033_c0_g1	0	0.553759	0	0.34012	0.182901	1.39517	_
TRINITY_DN100340_c0_g1	0.284748	0.343528	0.377363	1.39121	0.361645	0.702717	_
TRINITY_DN100341_c0_g1	0.718743	0.253482	0.0888296	0.528922	1.32376	1.07531	_
TRINITY_DN100342_c0_g1	0.877037	0	0.21912	0.977396	0	0.892874	_
TRINITY_DN100343_c0_g1	0.309346	0.164352	0	0.346481	0.497298	0.076687	_
TRINITY_DN100344_c0_g1	0.771046	0.135026	0.287107	0.830261	0	0.194181	_
TRINITY_DN100345_c0_g1	1.11816	0.312292	0.166803	0.381445	0.207279	0.226084	_
TRINITY_DN100346_c0_g1	0.680697	0	0.101065	0.836956	0.251011	0.136116	_
TRINITY_DN100347_c0_g1	2.63579	1.43895	0.892857	1.18945	1.30333	0.872109	_
TRINITY_DN100348_c0_g2	0	0.829777	0.217311	2.12596	0.899482	1.85411	_
TRINITY_DN100349_c0_g1	2.48736	1.84899	0.513007	6.30677	1.27414	1.6585	_
TRINITY_DN10034_c0_g2	0.664936	0.467027	0.494424	0.144512	0.307017	1.16815	_
TRINITY_DN100350_c0_g1	0.603471	0	0	1.25773	0	0	_
TRINITY_DN100351_c0_g1	0.286234	0.284401	0.296049	0.929718	0.735326	0.509425	_
TRINITY_DN100352_c0_g1	0.865617	0.0871984	0.0917278	1.30873	0.455647	0.617075	_
TRINITY_DN100353_c0_g1	0.938694	1.07624	0.60898	2.17778	1.51253	1.2869	_
TRINITY_DN100354_c0_g1	0.219499	0.309994	0.0813439	0.097249	0.303018	0.655863	_
TRINITY_DN100355_c0_g1	0.19519	0.759024	0	0.607902	0.0897555	0.194094	_
TRINITY_DN100356_c0_g1	0.191007	1.24551	0.563581	1.10118	1.15312	1.54455	_
TRINITY_DN100357_c0_g1	0	0.481845	0.440834	0.836458	0.781979	0.760213	_
TRINITY_DN100358_c0_g3	13.3684	14.4503	4.77008	8.30774	3.75315	7.8408	_
TRINITY_DN100359_c0_g1	0.772481	0.348475	0.571192	0.504632	0.709351	0.278266	_
TRINITY_DN10035_c0_g2	0	0.52078	0.553133	0.962413	0.686864	0.730407	_
TRINITY_DN10035_c0_g3	0.247597	0.172505	0	0.628751	1.83861	0.250976	_
TRINITY_DN100360_c0_g1	1.50471	0.0507875	0	0.0643296	0	0.212985	PREDICTED: LOW QUALITY PROTEIN: F-box/LRR-repeat protein 16
TRINITY_DN100361_c0_g1	138.982	72.8893	88.4012	60.8654	93.5891	73.2291	39S ribosomal protein L30, mitochondrial
TRINITY_DN100362_c0_g1	0	1.07081	0.259652	0.103197	0.214967	1.16386	_
TRINITY_DN100363_c0_g1	9.71835	12.1268	4.74181	18.7663	11.8877	4.77168	ceramide synthase 2 isoform X2
TRINITY_DN100364_c0_g1	0.241475	0.170309	0.268611	0.426345	0.333574	0.361318	_
TRINITY_DN100365_c0_g1	0.302845	0	0.225009	1.32309	0.6986	0.151703	_
TRINITY_DN100366_c0_g1	16.9164	1.93582	2.92504	7.27884	4.7885	3.30081	_
TRINITY_DN100367_c0_g1	0.905728	0.699569	0.548362	2.28321	0.832221	0.898752	_
TRINITY_DN100368_c0_g1	0.236258	0.164784	0.176288	2.00663	0.219073	0.478395	_
TRINITY_DN100369_c0_g1	1.03177	0.774673	0.16392	1.10039	1.79397	1.55181	_
TRINITY_DN10036_c0_g1	1.71483	0.81093	0.32859	1.94419	1.45824	1.75994	_
TRINITY_DN100370_c0_g1	0.269273	0.38104	0.26578	0.640669	0.577565	0.445778	_
TRINITY_DN100371_c0_g1	13.9126	17.8758	10.2001	23.9311	17.6272	14.9653	adenylosuccinate synthetase isozyme 2-like
TRINITY_DN100372_c0_g1	0	0.449269	0	0.366657	0.396973	0.432834	_
TRINITY_DN100373_c0_g1	0.474946	0	0.354386	0.403223	0	0.721352	_
TRINITY_DN100374_c0_g1	5.16298	1.37705	0.509486	4.843	3.08425	1.11061	_
TRINITY_DN100375_c0_g1	0.7876	0.618696	0.305951	1.31624	0.835929	0.981527	_
TRINITY_DN100376_c0_g1	2.05998	2.12843	1.82745	1.13142	2.42389	3.05065	_
TRINITY_DN100377_c0_g1	0.0775983	0.604652	0.0574043	0.834296	0	0	_
TRINITY_DN100378_c0_g1	0.785669	0.662674	0	0.822137	0	0	_
TRINITY_DN100379_c0_g1	0.69724	0.392744	0	0.489357	0.642933	0	_
TRINITY_DN10037_c0_g1	0.734084	1.28674	0.409834	2.25627	1.20498	0.929067	_
TRINITY_DN100380_c0_g1	0	0.809527	0	0.202918	0.527938	0.228628	_
TRINITY_DN100381_c0_g2	0.982144	0.792998	0.329561	0.687753	0.736718	0.396575	_
TRINITY_DN100382_c0_g1	0	0.19587	0.211123	1.18112	0	0	_
TRINITY_DN100383_c0_g1	0	0.895059	0.823118	0.0438635	0	2.05816	_
TRINITY_DN100384_c0_g1	1.15948	0.232682	0.369486	0.144019	0.305896	0	_
TRINITY_DN100385_c0_g1	6.73297	6.09065	5.7187	7.85484	4.54817	7.15241	hypothetical protein lerEdw1_018375
TRINITY_DN100386_c0_g1	0.660439	1.44084	0.804349	1.07136	1.81671	2.65476	_
TRINITY_DN100387_c0_g1	0.112526	0.239603	0.0831266	0.710928	0.154852	0.166867	_
TRINITY_DN100388_c0_g1	1.21443	0.285155	0	0.829899	0.124388	0.134891	_
TRINITY_DN100389_c0_g1	0	0.260899	0.274437	0.10878	0.113603	0.984617	_
TRINITY_DN10038_c0_g1	0.204771	1.00268	0.3052	1.40582	0.568558	0.206586	_
TRINITY_DN100390_c0_g1	0.594292	0.167688	0.176267	0.419978	0.547243	0.118534	_
TRINITY_DN100391_c0_g1	0.259611	0.7962	0.192145	0.231887	0.238601	0	_
TRINITY_DN100392_c0_g1	0.648631	0.196631	0.274428	0.33037	0.425967	0.644543	_
TRINITY_DN100393_c0_g1	1.60757	1.48237	1.46764	4.4715	4.21473	2.59172	_
TRINITY_DN100394_c0_g1	0.104256	0.957544	0	0.18511	0.191839	0.103763	_
TRINITY_DN100395_c0_g1	0	0.283507	0.398293	0.589472	0.618268	0.402258	_
TRINITY_DN100396_c0_g1	0.235047	0.163957	0.175372	0.79885	0.217945	0.237949	_
TRINITY_DN100397_c0_g1	1.39946	0.789288	0.214182	5.20164	2.22475	0.415951	mastermind-like protein 2 isoform X1
TRINITY_DN100398_c0_g1	0.142927	0.502984	0.53073	1.00191	0.263646	0.143041	_
TRINITY_DN100399_c0_g1	0.283205	0.29903	0.420614	1.1172	0.914132	0.850128	_
TRINITY_DN10039_c0_g1	0	0.313295	0	0	0	0.997568	_
TRINITY_DN10039_c0_g2	0.204503	1.04315	1.06584	0	0.378396	0	_
TRINITY_DN1003_c0_g1	0.530237	0.0625348	0.130829	0.946627	0.162459	0.526598	_
TRINITY_DN100400_c0_g1	0.212847	0.181514	0.125686	0.540469	0.507298	0.504062	_
TRINITY_DN100401_c0_g1	0.142041	0.299945	0.105482	0.871495	0.654993	0.568544	_
TRINITY_DN100402_c0_g1	0.437644	0.123885	0.0647864	0.547084	0.56315	0	_
TRINITY_DN100403_c0_g1	0	0.372624	0.098131	1.04643	0.121856	0.396361	_
TRINITY_DN100404_c0_g1	0.541144	0.376316	0.40481	0.227482	0.251493	0.274814	_
TRINITY_DN100405_c0_g1	0.192323	0.679976	0.356068	0.0856095	0.619007	0.669216	_
TRINITY_DN100406_c0_g1	0.451077	0.3196	0.0556067	0.74155	0.414314	0.223577	uncharacterized protein LOC129324210
TRINITY_DN100407_c0_g1	6.22	6.06243	3.59986	8.76654	5.57856	5.58505	_
TRINITY_DN100408_c0_g1	0.157749	0.389833	0.271853	0.475822	0.563186	0.375878	_
TRINITY_DN100409_c0_g1	0	0	0	0	0.176758	1.34777	_
TRINITY_DN10040_c0_g1	0	0.411831	0	0.1687	0	0	_
TRINITY_DN10040_c1_g1	0	0.789115	0	0.139746	0.444298	0	_
TRINITY_DN100410_c0_g1	0.216281	0.75561	0.483839	1.33935	0.801539	0.218489	_
TRINITY_DN100411_c0_g1	0.250702	0.176754	0	0.883914	0.115475	0.250265	_
TRINITY_DN100412_c0_g1	0.626754	0.265131	0	0.441957	0.23095	0	transient receptor potential cation channel subfamily M member 8
TRINITY_DN100413_c0_g1	0.155008	0.435893	0.230373	0.135265	0.715217	0.932237	_
TRINITY_DN100414_c0_g1	0	0	0	1.33144	0.70329	0	_
TRINITY_DN100415_c0_g1	0.681631	0.175845	0.183178	0.893123	0.796206	0.245248	_
TRINITY_DN100416_c0_g1	0.622135	0.109338	0	0.678503	0.143533	0.467718	_
TRINITY_DN100417_c0_g1	0.0697977	0.546411	0.103218	1.19052	0.769103	0.805133	_
TRINITY_DN100418_c0_g1	0.961601	0.245167	0.312883	1.09022	0.495657	0.320052	_
TRINITY_DN100419_c0_g1	0.887362	0.09009	0.249512	0.689838	0.464813	0.250161	_
TRINITY_DN10041_c0_g1	0.463183	0.328706	0.128326	0.313359	0.318736	0.229006	_
TRINITY_DN100420_c0_g1	0.511192	0.450408	0.0948214	0.450211	1.17747	0	hypothetical protein DUI87_33268
TRINITY_DN100421_c0_g1	0.270332	0.701298	0	0.562722	0.248507	0.537064	_
TRINITY_DN100422_c0_g1	0.148961	0.419128	0.221332	0	0.412286	0.149201	_
TRINITY_DN100423_c0_g1	1.04026	0.362027	0.194406	0.438676	0	0	_
TRINITY_DN100424_c0_g1	0.917605	0.772042	0.273223	2.22053	0.169631	0.184657	_
TRINITY_DN100424_c1_g1	1.06384	0	0.198909	0.895712	0.988603	0.269992	_
TRINITY_DN100425_c0_g1	1.65043	6.26015	2.57715	3.87548	1.37153	4.14122	nuclear receptor ROR-gamma isoform X1
TRINITY_DN100426_c0_g1	7.8201	5.57159	2.43499	7.20135	7.96109	3.36496	_
TRINITY_DN100427_c0_g1	0.18671	1.03278	0.361345	0.873637	0.598364	1.01081	_
TRINITY_DN100428_c0_g1	0	0.372838	0	0.153433	0.491029	0.71237	_
TRINITY_DN100429_c0_g1	0.257752	0.454134	0.286883	0.340366	0.712486	0.643578	_
TRINITY_DN100430_c0_g1	15.1212	8.80753	4.02694	14.9061	8.82268	2.9506	lysophospholipid acyltransferase LPCAT4 isoform X1
TRINITY_DN100431_c0_g1	12.1694	5.89147	2.81236	9.15516	10.022	4.12601	_
TRINITY_DN100432_c0_g1	2.27498	1.24739	0.375069	4.6773	1.39725	0.630932	_
TRINITY_DN100433_c0_g1	0.355648	0.498984	0.529331	0	0.328636	0.894005	_
TRINITY_DN100434_c0_g1	0.866493	4.01738	0.492723	3.17692	0.244762	0.395954	_
TRINITY_DN100435_c0_g1	18.9508	18.6769	5.21512	26.7009	15.0786	3.85351	hypothetical protein lerEdw1_008456
TRINITY_DN100436_c0_g1	0.963808	0.270052	0	0.664209	0.178262	0	hypothetical protein lerEdw1_005265
TRINITY_DN100437_c0_g1	4.40214	9.36664	12.3894	2.4627	7.52392	17.2763	_
TRINITY_DN100438_c0_g1	1.08951	0.0853766	0.17955	0.534282	0.111487	0.120763	_
TRINITY_DN100439_c0_g1	0.107686	0.304225	0.239414	0.859392	0.495476	0.321685	_
TRINITY_DN10043_c0_g1	0.788158	0.111959	0.236842	0.971787	1.02287	0	hypothetical protein lerEdw1_002151, partial
TRINITY_DN10043_c0_g2	0.876299	0.199342	0	0	0.546365	0	hypothetical protein lerEdw1_002151, partial
TRINITY_DN100440_c0_g1	0.0769468	0.872161	0.11384	0.206869	0.0706831	0.152593	hypothetical protein lerEdw1_019586
TRINITY_DN100441_c0_g1	0.284966	0.501441	0.105813	0.874075	0.657047	0.42776	_
TRINITY_DN100442_c0_g1	0.107594	0	0	0.764721	0.198986	0.31129	_
TRINITY_DN100443_c0_g1	12.4321	2.95495	3.58869	16.1251	7.79948	4.70674	_
TRINITY_DN100444_c0_g1	1.64533	0	0	0.79885	0.217945	0.713846	_
TRINITY_DN100445_c0_g1	0.617044	0.287741	0.45988	0.176463	0.761522	0.41508	_
TRINITY_DN100446_c0_g1	13.0773	4.19482	2.38454	8.5584	5.27423	5.60379	_
TRINITY_DN100447_c0_g1	0.253482	0.360487	0.16031	1.28358	0.564101	0.464105	_
TRINITY_DN100448_c0_g1	0.36986	0.122861	0.181805	1.10258	0.699957	0.4126	_
TRINITY_DN100449_c0_g1	0	0	0.0732229	0.527576	0	0.786564	_
TRINITY_DN100450_c0_g1	0	0.468322	0.163863	0	0	0.770796	_
TRINITY_DN100451_c0_g1	45.4412	22.5995	21.0505	51.086	52.4009	20.4358	serine/threonine-protein phosphatase 6 catalytic subunit
TRINITY_DN100452_c0_g1	0.359735	0.890823	0	0.481416	0.330688	0.357331	_
TRINITY_DN100453_c0_g1	2.26985	1.74564	1.07122	3.46698	2.60704	2.24493	_
TRINITY_DN100455_c0_g1	0.281901	0.19587	0	0.472449	1.04915	1.1469	_
TRINITY_DN100456_c0_g1	0	0.529177	0.562285	0.325743	0.349117	0.950548	_
TRINITY_DN100457_c0_g1	0.511162	0.569275	0.0540045	1.31057	0.804757	0.723663	_
TRINITY_DN100458_c0_g1	0	0.490355	0.460255	0.124299	0.317545	1.78117	_
TRINITY_DN100459_c0_g1	0.559466	1.34294	0.497633	2.37783	1.64788	1.44923	uncharacterized protein LOC128328210
TRINITY_DN10045_c0_g2	0.542813	1.98827	1.10947	1.43933	1.41615	2.14223	_
TRINITY_DN100460_c0_g1	1.38465	0.192459	0	0.232426	0.51499	0.281505	_
TRINITY_DN100461_c0_g1	0.522806	0.268822	0	0.989318	0.476941	0	_
TRINITY_DN100462_c0_g1	0.508001	0.51145	0.218728	1.07503	0.776122	0.543023	_
TRINITY_DN100463_c0_g1	0.788372	0	0	0.274939	0.145527	0.158082	_
TRINITY_DN100464_c0_g1	0.274885	0.570793	0.422205	0.564767	0.901897	0.518474	_
TRINITY_DN100465_c0_g1	0	0.382688	0.20604	0.924611	0	0.55967	_
TRINITY_DN100466_c0_g1	0	0.413568	0.879991	0	0	0.992189	_
TRINITY_DN100467_c0_g1	0	0	0	0.861353	0.899073	0.243488	_
TRINITY_DN100468_c0_g1	0.466819	0.331468	0.229842	0.562634	1.61751	0.102494	_
TRINITY_DN100469_c0_g1	0.526068	0.594617	0.389803	0.560246	0.484029	0.628382	_
TRINITY_DN10046_c0_g1	0.173402	0.429528	0.0641703	0.69965	2.54992	0.516514	_
TRINITY_DN100470_c0_g1	0.775923	0	0	0.436428	0.960747	0	_
TRINITY_DN100471_c0_g1	2.01292	0.149675	0.15701	2.53796	1.5597	0.316402	_
TRINITY_DN100472_c0_g1	0.348893	0.122418	0.389362	1.05863	0.322316	0.525962	_
TRINITY_DN100473_c0_g1	20.2366	4.24887	6.97996	18.106	10.9499	12.7268	hypothetical protein lerEdw1_001625
TRINITY_DN100474_c0_g1	0.561207	0.197559	0.104179	0.369159	0	0.280722	_
TRINITY_DN100475_c0_g1	0.152397	0.412003	0.247292	0.27758	0.0837606	1.23104	_
TRINITY_DN100476_c0_g1	0	0.43735	0.231162	0.271401	0.574134	0	_
TRINITY_DN100477_c0_g1	0.567821	0.477625	0.247412	1.53036	0.803637	0.559266	_
TRINITY_DN100478_c0_g1	2.2852	3.08354	1.17714	5.17904	1.46167	1.23689	_
TRINITY_DN100479_c0_g1	0.758328	0.0890995	0.0937673	1.29219	0.232876	0.126186	_
TRINITY_DN10047_c0_g1	0.580767	0.510844	0.107842	0.762754	0.535688	0.726712	_
TRINITY_DN100480_c0_g1	0.239457	0.382286	0.1327	1.02531	0.3296	0.296061	_
TRINITY_DN100481_c0_g1	0	0.176191	0	0.427645	1.1744	0	_
TRINITY_DN100482_c0_g1	0	0.674611	0.14493	1.19714	0.445885	1.40888	_
TRINITY_DN100483_c0_g1	0	0.189053	0.197089	0.95907	0.367143	0.131985	_
TRINITY_DN100484_c0_g1	0	0.226587	0	0	0	1.597	_
TRINITY_DN100485_c0_g1	3.41921	2.68482	1.2108	4.28437	5.1702	1.82329	_
TRINITY_DN100486_c0_g1	0	0.549109	0.584121	0.5061	0	0.395146	_
TRINITY_DN100487_c0_g1	74.8713	22.583	20.9609	141.045	82.1999	26.9645	Serine/arginine repetitive matrix protein 2, partial
TRINITY_DN100488_c0_g1	20.293	22.8509	16.3232	20.7776	20.1542	16.4964	PDZ and LIM domain protein 1 isoform X2
TRINITY_DN100489_c0_g1	8.90592	4.40922	2.59528	21.8446	8.39246	8.3584	_
TRINITY_DN10048_c0_g1	0.430658	0.306146	0.0577841	1.63516	0.681755	0.0386136	_
TRINITY_DN100490_c0_g1	0.195217	0.683516	0	1.1762	0.541641	0.786833	_
TRINITY_DN100491_c0_g1	1.16595	0.313089	0.380388	0.716552	0.944853	0.469994	_
TRINITY_DN100492_c0_g1	1.73933	7.26655	2.95852	1.78994	2.8007	5.77395	_
TRINITY_DN100493_c0_g1	0	0.137424	0	0.605409	0.268118	1.64271	_
TRINITY_DN100494_c0_g1	0.228066	0.159187	0	0.194235	1.26857	0.230683	_
TRINITY_DN100495_c0_g1	0	0.764862	0.201526	0.596136	0	1.76416	_
TRINITY_DN100496_c0_g1	0.313194	0.880591	0	1.09263	0.722618	0.156995	_
TRINITY_DN100497_c0_g1	0	0.482475	0.383462	0.298204	0.476175	0	_
TRINITY_DN100498_c0_g1	0	0.551084	0	0.917513	0	0	_
TRINITY_DN100499_c0_g1	2.37076	1.32776	0.553289	1.18003	1.94685	0.740796	_
TRINITY_DN10049_c0_g1	0.182063	3.31939	0.813084	1.73168	0.673073	0.732608	_
TRINITY_DN1004_c0_g1	0.904212	3.93959	1.28894	3.66205	2.25286	2.94067	_
TRINITY_DN100500_c0_g1	0	0.0488158	0.050908	0.556886	0.37933	0.340973	_
TRINITY_DN100501_c0_g1	0.152867	0.487341	0.39577	0.274034	0.210628	0.909385	_
TRINITY_DN100502_c0_g1	0	0.443233	0.157561	0.542962	0.39141	0	_
TRINITY_DN100503_c0_g1	0.136545	0.192341	0	0.47962	0.251765	0.682646	_
TRINITY_DN100504_c0_g1	5.00316	2.62491	2.87779	3.24556	2.96838	3.8201	_
TRINITY_DN100505_c0_g1	0.114981	1.13615	0.0852388	0.406815	0.105854	0.229211	_
TRINITY_DN100506_c0_g1	0.212309	0.445245	0	0.545274	0	0.643223	_
TRINITY_DN100507_c0_g1	0.34757	0.487875	0.12929	0.301384	0.802704	0.17464	_
TRINITY_DN100508_c0_g1	1.44297	0.793618	0.85915	0.885235	1.10967	1.37867	_
TRINITY_DN100509_c0_g1	1.59771	0.0805538	0	1.9185	1.15564	0.227471	_
TRINITY_DN10050_c0_g1	0	0.858957	0.207509	0.0832443	0.0858919	0.185676	_
TRINITY_DN10050_c1_g1	0.222159	0	0.246995	0.885448	0	0.553279	_
TRINITY_DN100510_c0_g1	0.147999	0.312363	0.219902	0.647333	0.409621	0.296435	_
TRINITY_DN100511_c0_g1	2.52136	3.35983	2.1546	2.27302	2.46931	2.60341	_
TRINITY_DN100512_c0_g1	0.423299	0.150032	0	0.385072	0.259142	0.279564	_
TRINITY_DN100513_c0_g1	0	0.149756	0	0.733315	0.198486	0.216417	_
TRINITY_DN100514_c0_g1	7.39053	11.2691	8.86264	4.26225	11.9994	5.71685	deoxyribonuclease gamma
TRINITY_DN100515_c0_g1	0.598321	0.55842	0.742972	0.514328	0.184512	0.201094	_
TRINITY_DN100516_c0_g1	0.463237	0.109385	0.0571128	0.899374	0.425534	0.0765564	_
TRINITY_DN100517_c0_g1	1.43825	0.20244	0.213636	1.25987	0	0.43187	_
TRINITY_DN100518_c0_g1	0.820441	0.755174	0.424969	1.24772	1.28153	0.732679	_
TRINITY_DN100519_c0_g1	0	0.464005	0.330359	0.189032	0.205248	0.895394	_
TRINITY_DN100520_c0_g1	0.215283	0.300853	0	0.552359	0.997155	0	_
TRINITY_DN100521_c0_g1	0.408418	0.191776	0.303194	0.23913	0.502022	0.136116	_
TRINITY_DN100522_c0_g1	1.10585	3.9346	0.642758	2.01514	1.96587	0.993732	hypothetical protein lerEdw1_019639
TRINITY_DN100523_c0_g1	34.573	19.3887	8.46071	33.5728	24.6701	20.2132	_
TRINITY_DN100524_c0_g1	3.55643	124.303	41.5429	1.66276	5.35068	43.0506	hypothetical protein lerEdw1_013316
TRINITY_DN100525_c0_g1	0.608497	0.686599	0.180511	4.40342	0.672501	0.364245	_
TRINITY_DN100526_c0_g1	0.283205	1.49515	0.105153	0	0	0.850128	_
TRINITY_DN100527_c0_g1	0.294186	0.816894	0	0.49152	0.274003	1.79712	_
TRINITY_DN100528_c0_g1	0.192762	0.135026	0.143554	0.332105	0.356524	0.970903	_
TRINITY_DN100529_c0_g1	0.388794	0.272268	0.144777	0.669446	0.179782	0.195851	_
TRINITY_DN10052_c0_g1	0	0.552075	0.197766	1.5593	0	0.536819	_
TRINITY_DN100530_c0_g1	0.738922	0.686525	0	2.29414	0.914341	0	hypothetical protein lerEdw1_004161
TRINITY_DN100531_c0_g1	0.280251	0.198221	0.0691696	2.49733	0.257676	0.0928381	_
TRINITY_DN100532_c0_g1	0.391153	1.01875	0.149075	0.790865	0.444352	0.609779	hypothetical protein lerEdw1_014046
TRINITY_DN100533_c0_g1	0.985095	0.296309	0.307541	0.619488	0.625	0.149448	_
TRINITY_DN100534_c0_g1	0.163863	0.230225	0.24367	0.285132	0.453899	0.328874	_
TRINITY_DN100535_c0_g1	0.310015	0.326919	0	0.811593	0.42913	0.310746	_
TRINITY_DN100536_c0_g1	0.231513	0.161537	0	0.590777	0.429262	0.234238	_
TRINITY_DN100537_c0_g1	0.154485	0.651667	0	0.539359	0.285114	0.929026	_
TRINITY_DN100538_c0_g1	0.0774672	0.164628	0.114614	1.3188	1.20978	0.768181	_
TRINITY_DN100539_c0_g1	2.28219	0.202208	0.527382	1.15266	0.720399	0.28264	_
TRINITY_DN10053_c0_g3	7.90878	2.35348	1.32575	3.4012	5.48704	2.19241	_
TRINITY_DN100541_c0_g1	0.114122	1.36941	0.845976	0.403894	0.945523	2.38844	PREDICTED: uncharacterized protein LOC108727226
TRINITY_DN100542_c0_g1	2.34703	0.904292	0.316227	2.93367	1.767	0.743544	_
TRINITY_DN100543_c0_g1	0.771299	0.347945	0.207387	1.63761	1.22336	0.625132	_
TRINITY_DN100544_c0_g1	0.220424	0.615799	0	1.31732	0	0.89099	_
TRINITY_DN100545_c0_g1	8.10264	5.37602	4.37074	10.3186	8.94297	4.50402	atrial natriuretic peptide receptor 1 isoform X1
TRINITY_DN100546_c0_g1	0.175691	0.290908	0.129807	0.73941	0.591093	0.405408	_
TRINITY_DN100547_c0_g1	0.343674	0.241238	0.766923	1.93832	2.69833	1.20844	_
TRINITY_DN100548_c0_g1	0.400624	0.56078	0	0.516426	0.555985	0.605947	_
TRINITY_DN100549_c0_g1	2.38319	1.07705	1.17824	2.96275	2.83192	1.22019	_
TRINITY_DN10054_c0_g1	0.129973	0.0915901	0	0.915025	0.239532	0.519323	_
TRINITY_DN100550_c0_g1	0.190468	1.24505	0.801805	0.164874	0.56074	1.21563	_
TRINITY_DN100551_c0_g1	0.711295	0.249492	0.132333	0.153993	0.985909	0.715204	_
TRINITY_DN100552_c0_g1	2.08232	2.10764	0.870251	1.76356	1.78311	1.15548	_
TRINITY_DN100553_c0_g1	0.405045	0.214697	0	0.269978	0.0931475	0.402962	_
TRINITY_DN100554_c0_g1	0	0.609844	0.25858	0.452077	0.321082	0.349279	_
TRINITY_DN100555_c0_g1	0.445094	0.777018	0	0.569649	0.412517	0	_
TRINITY_DN100556_c0_g1	0.491589	0.690674	0.121835	0.855396	0.605198	0.657747	_
TRINITY_DN100557_c0_g1	0	0.227639	0.398082	0.0952723	0.296584	0.213947	_
TRINITY_DN100558_c0_g1	0.620237	0	0	0.863797	0.0437492	0.376893	_
TRINITY_DN100559_c0_g1	0.0631862	0.292167	0.139825	0.517698	0.318365	0.280145	_
TRINITY_DN10055_c0_g1	0.807893	0.514863	0.358454	1.52021	1.7063	0.801032	_
TRINITY_DN100560_c0_g1	2.37567	0.348451	0.43844	1.75623	0.996967	0.686188	_
TRINITY_DN100561_c0_g1	0.793378	0	0.197766	5.1234	0	0.805228	_
TRINITY_DN100562_c0_g1	0	0.184083	0.320851	0.6195	0.239055	0.430428	_
TRINITY_DN100563_c0_g1	0.173785	0.365906	0.38787	1.05485	0.963245	0.698559	_
TRINITY_DN100564_c0_g1	0.59009	0.622743	0.657564	0.516282	0.544388	2.36369	_
TRINITY_DN100565_c0_g1	1.0086	1.57333	0.497079	0.846403	0.864239	0.998681	_
TRINITY_DN100566_c0_g1	0	0.424197	0.150566	0.520676	0.560947	0.203799	_
TRINITY_DN100567_c0_g1	0	0.242258	0.169621	0.404863	0.631933	0.114024	_
TRINITY_DN100568_c0_g1	37.3702	30.4395	26.2733	42.3481	47.8835	45.681	_
TRINITY_DN100569_c0_g1	0.836688	0.589116	0.414184	1.46807	0.38576	0.278979	unconventional myosin-VIIa isoform X2
TRINITY_DN10056_c0_g2	2.65958	1.68642	1.28317	5.02731	4.16733	4.38575	zinc finger protein 420-like
TRINITY_DN100570_c0_g1	49.867	9.54045	6.25251	39.1308	24.9283	12.4454	_
TRINITY_DN100571_c0_g1	0	0.656769	0.228044	1.11199	0.339847	0.0610621	_
TRINITY_DN100572_c0_g1	0	0.607577	0.515186	0.150156	0.479784	0.521891	_
TRINITY_DN100573_c0_g1	0.329907	0.374341	0.243868	0.830963	0.666284	0.326605	_
TRINITY_DN100574_c0_g1	0.481304	0.450923	0	0.558986	0.740496	0.160911	hypothetical protein lerEdw1_014473
TRINITY_DN100575_c0_g1	0.536587	0.189005	0.199147	1.41473	0.741921	0.268172	_
TRINITY_DN100576_c0_g1	0.383924	0.134471	0	0.496253	0.355014	0	_
TRINITY_DN100577_c0_g1	1.45972	1.6792	1.21415	1.30083	1.3941	2.29482	_
TRINITY_DN100578_c0_g1	0	0.607319	0	0.125987	0.663251	0	_
TRINITY_DN100579_c0_g1	0.636926	0.445245	0.158291	0.545274	0	0	_
TRINITY_DN10057_c0_g1	0.413264	0.145999	0	0.458748	0.285147	0.102814	_
TRINITY_DN100580_c0_g1	86.0285	65.859	71.1168	61.6909	91.4795	70.4845	hypothetical protein lerEdw1_001855
TRINITY_DN100581_c0_g1	0.223633	0.624584	0	0.762889	0.621837	0.226084	_
TRINITY_DN100582_c0_g1	75.1778	23.0772	28.6425	57.9987	52.251	26.1147	ribosome production factor 2 homolog
TRINITY_DN100583_c0_g1	5.00398	2.96449	1.36832	5.72928	1.95104	2.30812	_
TRINITY_DN100584_c0_g1	0.375865	0.0888785	0.324081	0.394922	0.459969	0.185965	_
TRINITY_DN100585_c0_g1	0.466135	0.395642	0.276112	0.664643	0.942878	0	_
TRINITY_DN100586_c0_g1	0.780868	0.273406	0.290802	1.1762	0.361094	1.96708	_
TRINITY_DN100587_c0_g1	6.94587	3.27731	1.84972	8.56804	6.1156	2.77164	_
TRINITY_DN100588_c0_g1	0.255596	0.0900815	0.284464	0.225106	0.235493	1.02096	_
TRINITY_DN100589_c0_g1	0.604894	0.570029	0.224045	0.985714	0.927352	0.401164	_
TRINITY_DN100590_c0_g1	0.640325	0.121346	0.0315095	2.51623	0.156529	0	_
TRINITY_DN100591_c0_g1	0.0588647	0.250624	0.304445	0.318485	0.756179	0.407508	_
TRINITY_DN100592_c0_g1	0.873494	0.4643	0.215329	2.0251	1.53753	0.577072	autophagy-related protein 9A isoform X4
TRINITY_DN100593_c0_g1	1.72919	1.24776	1.36102	3.57717	6.959	3.90409	_
TRINITY_DN100594_c0_g1	0.246307	0.171631	0.183878	0.625674	0	0	_
TRINITY_DN100595_c0_g1	21.5995	6.25467	6.27155	15.4411	9.83319	7.9713	_
TRINITY_DN100596_c0_g1	1.31061	0.412003	0.224811	0.971529	0.698005	0.360304	_
TRINITY_DN100597_c0_g1	1.43446	1.25986	0.490995	5.10012	1.82783	0.550933	_
TRINITY_DN100598_c0_g1	0.642245	0.46068	0.142409	0.867136	0.472026	0.508529	_
TRINITY_DN100599_c0_g1	0.425401	0	0.485586	0.142086	0	2.6214	_
TRINITY_DN10059_c0_g1	1.05699	0	0	1.04006	0	0	_
TRINITY_DN1005_c1_g1	0.160435	0.112731	0.357775	0.139746	0.592397	0.734207	hypothetical protein JD844_025971
TRINITY_DN100601_c0_g1	0	0.352163	0.229284	0.0558941	0.0569491	0.613957	hypothetical protein Cfor_10720, partial
TRINITY_DN100602_c0_g1	0.595874	0.206691	0	0.745859	0.554963	0.303397	_
TRINITY_DN100603_c0_g1	0.390434	0	0.436203	0.504084	0.361094	0	_
TRINITY_DN100604_c0_g1	0.591996	0.520605	0.219902	0.906266	0	0.148218	_
TRINITY_DN100605_c0_g1	0.722546	1.53863	0.246345	1.85653	0.81583	0.549425	_
TRINITY_DN100606_c0_g1	0.763255	0.35427	0.19006	0.859647	0.944607	1.03189	_
TRINITY_DN100607_c0_g1	0.160991	1.13121	0	0.280422	0.148624	0.161483	_
TRINITY_DN100608_c0_g1	0.308	0.844152	0.324802	0.358941	1.08912	0.477679	_
TRINITY_DN100609_c0_g1	0.188806	0.264589	0	0.814357	0.698235	1.33077	_
TRINITY_DN100610_c0_g1	0.561813	1.44364	0.139426	0.646526	1.38508	0.377044	_
TRINITY_DN100611_c0_g1	1.0522	0.589645	0.44999	0.849968	0.812863	0.273709	_
TRINITY_DN100612_c0_g1	0	0.404476	0.0603839	0.292058	0.524886	0.404845	_
TRINITY_DN100613_c0_g2	0.292445	0.456561	0	1.10773	0.69767	0.579266	_
TRINITY_DN100614_c0_g1	0	0.309407	0.32666	0.769713	0.405656	0	_
TRINITY_DN100615_c0_g1	0.976085	0.683516	0.581604	0.84014	3.24985	1.77038	_
TRINITY_DN100616_c0_g1	0	0	0.247212	0.578049	0	0.834393	_
TRINITY_DN100617_c0_g1	0.129757	0.645452	0.159635	0.666655	0.356856	0.426832	chondroitin sulfate synthase 3
TRINITY_DN100618_c0_g1	0.247461	0.175205	0.0610393	0.959148	0.68214	0.409267	uncharacterized protein LOC128348917
TRINITY_DN100619_c0_g1	11.5253	6.33881	4.11115	19.3581	11.0886	3.69539	_
TRINITY_DN10061_c0_g1	0.489376	3.106	1.08889	1.40328	1.46492	4.7609	_
TRINITY_DN100620_c0_g1	0	0.033833	0	0	0	0.0473731	_
TRINITY_DN100620_c0_g2	0.198516	0.305044	0.146745	0.476176	0.303735	0.228268	_
TRINITY_DN100621_c0_g1	0.416267	0.393464	0.20518	0.810334	0.445915	0.343579	_
TRINITY_DN100622_c0_g1	0.270415	0.275115	0.0427113	1.07725	0.548311	0.0379967	_
TRINITY_DN100623_c0_g1	1.15898	2.47006	1.23216	1.25959	1.2752	2.60881	_
TRINITY_DN100624_c0_g1	1.45433	0.0931559	0	1.04643	0.365567	0.13212	_
TRINITY_DN100625_c0_g1	0	0.900084	0.579911	0	0	1.8367	_
TRINITY_DN100626_c0_g1	0.430124	0	0.106481	1.00489	0.396695	1.29147	_
TRINITY_DN100627_c0_g1	0.0548487	0.233611	0.202576	0.099057	0.301895	0.433709	_
TRINITY_DN100628_c0_g1	0.278548	0.0656754	0	0.331018	0.512202	0.369066	_
TRINITY_DN100629_c0_g1	0.185003	0.389036	0.275454	0.479408	1.02609	0.372373	_
TRINITY_DN10062_c0_g2	0.459122	0.16292	0.042399	2.27822	1.00045	0.226983	_
TRINITY_DN100630_c0_g1	4.00683	0	3.66653	3.66463	0.116755	4.59484	_
TRINITY_DN100631_c0_g1	24.7141	31.8228	15.4295	19.9537	14.6122	15.5468	hypothetical protein lerEdw1_015233
TRINITY_DN100632_c0_g1	0.236258	0.329567	0	1.20398	0.438145	0.717593	_
TRINITY_DN100633_c0_g1	0.542253	0.842498	0.3215	1.73054	0.998033	1.08001	_
TRINITY_DN100634_c0_g1	0.576353	0.488133	0.341819	0.713647	0.106122	0.229796	LOW QUALITY PROTEIN: alpha-2C adrenergic receptor
TRINITY_DN100635_c0_g1	0	0.36739	0	0.688135	1.20109	0	_
TRINITY_DN100636_c0_g1	0.177824	0.249492	0.264666	0.461978	0.657272	1.25161	_
TRINITY_DN100637_c0_g1	0.246132	0.522812	0.242839	0.440373	0.376921	0.407044	_
TRINITY_DN100638_c0_g1	1.91756	0.848733	0.591142	1.28752	0.513851	0.396279	_
TRINITY_DN100639_c0_g1	10.4384	3.33841	2.16035	7.07043	2.68283	4.23808	_
TRINITY_DN10063_c0_g1	4.82955	2.90557	1.02645	3.74058	3.983	3.46599	_
TRINITY_DN100640_c0_g1	0.654915	0.310456	0.214768	0.826677	0.40009	0.358713	hypothetical protein lerEdw1_019743
TRINITY_DN100641_c0_g1	6.87701	4.51783	1.84575	11.3427	8.55784	2.22056	hypothetical protein lerEdw1_019975
TRINITY_DN100642_c0_g1	0.339851	0.238597	0.126384	0.737687	0.47085	0.341348	_
TRINITY_DN100643_c0_g1	0.191962	0.268942	0.428861	0.827089	0.177507	0.386705	_
TRINITY_DN100644_c0_g1	0	0	0.159028	0.182545	0.395101	0.646211	_
TRINITY_DN100645_c0_g1	0.922819	0	0.0978464	0.927601	0.364507	0	_
TRINITY_DN100646_c0_g1	0.186689	0.795343	0	0.797464	0.339261	0.184657	_
TRINITY_DN100647_c0_g1	0.47361	0.33545	0.350388	0.706897	0.72518	1.25264	_
TRINITY_DN100648_c0_g1	0.476301	0.557883	0	0.553485	0.293091	0.318403	_
TRINITY_DN100649_c0_g1	0.274818	0	0.0676298	0.954285	0.293967	0	_
TRINITY_DN10064_c0_g2	0.225909	0.337758	0.149893	0.763341	0.18616	0.200072	_
TRINITY_DN100650_c0_g1	0	0.396293	0.855193	0.23884	0.265555	0	_
TRINITY_DN100651_c0_g1	0.347002	0.554809	0.44825	0.629195	0.55669	1.28415	TPA: pumilio homolog 2
TRINITY_DN100652_c0_g1	37.0744	8.09554	8.23218	41.0812	19.1982	14.2505	_
TRINITY_DN100653_c0_g1	0.986809	0.752428	0.704991	1.10748	0.282542	0.515361	_
TRINITY_DN100654_c0_g1	0	0.224687	0.356514	0	0.147578	0.801687	_
TRINITY_DN100655_c0_g2	0.108966	0.153903	0.16152	0.386324	0.501405	0.108523	_
TRINITY_DN100656_c0_g1	0.185699	0.394053	0	1.07581	0.512202	0.184533	dual specificity mitogen-activated protein kinase kinase 4 isoform X2
TRINITY_DN100657_c0_g1	0	0.59633	0.159028	0.912723	0.395101	0.861615	_
TRINITY_DN100658_c0_g1	8.5305	7.31978	5.8497	5.37223	8.66188	12.0385	_
TRINITY_DN100658_c1_g1	4.00597	10.9546	5.87689	5.83147	13.2091	13.9441	_
TRINITY_DN100659_c0_g1	0.142483	0.802306	0.529065	0.249736	1.18268	1.28328	_
TRINITY_DN10065_c0_g1	0.35004	0.372604	0.172413	0.947113	0.428238	0.346155	_
TRINITY_DN100660_c0_g1	0.297937	0.413382	0	0.497239	0.554963	0	_
TRINITY_DN100661_c0_g1	0.615139	0.21313	0	1.53591	0.573428	0	_
TRINITY_DN100662_c0_g1	0.845704	2.35044	0.633368	2.36225	1.57373	0	_
TRINITY_DN100663_c0_g1	0.152938	1.07539	0	0.934914	0.282263	0.153254	_
TRINITY_DN100664_c0_g1	0.222592	0.276498	0.16443	0.552599	0.561566	0.220039	purpurin-like isoform X1
TRINITY_DN100665_c0_g1	1.02356	1.25138	0.0688872	3.98002	1.79637	0.83234	_
TRINITY_DN100666_c0_g1	0	0.394076	0.212452	0.712557	1.05559	0	_
TRINITY_DN100667_c0_g2	0.342621	0.629132	0.174772	1.2678	1.51943	0.207209	hypothetical protein lerEdw1_011268
TRINITY_DN100668_c0_g1	0.185003	2.07486	0	0.639211	0.855076	0.558559	pleckstrin homology-like domain family B member 2 isoform X12
TRINITY_DN100669_c0_g1	0.201183	0.14079	0.449745	1.55563	0.558455	1.21732	_
TRINITY_DN10066_c0_g1	0	0	0.155403	1.42957	0	0	_
TRINITY_DN100670_c0_g1	0.12042	0.084933	0	0.531588	0.332691	0.600587	_
TRINITY_DN100671_c0_g1	0.379164	0.801896	0.281302	0.445457	0.349313	0.630932	_
TRINITY_DN100672_c0_g1	0	0.232682	0	0.576076	0	0.332523	_
TRINITY_DN100673_c0_g1	5.20232	3.33009	2.47981	3.87389	5.2329	3.92775	_
TRINITY_DN100674_c0_g1	0	0	0	2.15338	0	0	_
TRINITY_DN100675_c0_g1	0.103973	0.442956	0	1.12777	0.667549	0.308185	_
TRINITY_DN100676_c0_g1	0	0.420585	0.298503	0.172142	0.370657	0.80793	_
TRINITY_DN100677_c0_g2	1.0304	0.260899	0.0914791	1.74048	1.14257	0.759124	_
TRINITY_DN100678_c0_g1	0.528495	1.12	0.234968	1.68821	1.36157	0.526103	ABCE1 protein
TRINITY_DN100679_c0_g1	1.09994	0.331337	0.116781	1.09618	0.580095	0.472618	_
TRINITY_DN10067_c0_g2	74.2945	29.7362	27.1687	77.1288	40.5723	48.5667	WW domain binding protein 1-like isoform X2
TRINITY_DN100680_c0_g1	1.05673	0.147744	0	0.361975	0	0	_
TRINITY_DN100681_c0_g1	0	0.52105	0	0.407717	0.362663	0.446636	_
TRINITY_DN100682_c0_g1	0	0.487875	0.25858	0	0.321082	0.349279	_
TRINITY_DN100683_c0_g1	0.621946	1.00325	0.167077	1.12258	0.67435	0.055899	hypothetical protein lerEdw1_000823
TRINITY_DN100684_c0_g1	6.92118	2.00717	3.08546	9.32039	4.06112	3.72409	_
TRINITY_DN100685_c0_g1	0	0.360033	0	1.5275	0.240187	0	_
TRINITY_DN100686_c0_g1	0.435746	0.275113	0.142999	1.7089	0.577176	1.0997	_
TRINITY_DN100687_c0_g1	0.513109	0.507627	0.076028	0.273465	0.472033	0.102113	_
TRINITY_DN100688_c0_g1	0.160991	0.113121	0	0.440594	0.445873	0.645934	_
TRINITY_DN100688_c1_g1	1.47999	0.728847	0.109951	1.857	1.22886	0.296435	_
TRINITY_DN100689_c0_g1	0	0	0.179052	1.22134	0	1.4582	_
TRINITY_DN10068_c0_g1	1.05715	0.403748	0.223909	0.256791	0.118105	0	hypothetical protein
TRINITY_DN10068_c0_g2	0.149744	0	0	0.249281	0.0784909	0	hypothetical protein
TRINITY_DN100690_c0_g1	0.298894	0.420476	0.33309	0.522679	0	0.748492	_
TRINITY_DN100691_c0_g1	3.15696	4.87542	5.29165	5.25764	5.88241	8.46413	_
TRINITY_DN100692_c0_g1	0.552746	0.389261	0.410406	0.727704	0.382241	0.829249	_
TRINITY_DN100693_c0_g1	0.111161	0.355068	0.205288	1.20424	0.713851	1.04391	_
TRINITY_DN100694_c0_g1	0.0441696	0.345234	0.130423	0.720608	0.485924	0.305157	_
TRINITY_DN100695_c0_g1	0.192762	0.135026	0	0.498157	0.534787	0.194181	_
TRINITY_DN100696_c0_g1	0.217338	0.513458	0.0535757	0.910331	0.199592	0.430731	_
TRINITY_DN100697_c0_g1	0.139025	0.48946	0	1.46382	0.769159	0.556233	_
TRINITY_DN100698_c0_g1	0.165811	0.0589234	0.12238	0.526496	0.11399	0.245382	_
TRINITY_DN100699_c0_g1	0.285718	0.405042	0.158462	0.064134	0.655933	0.141543	_
TRINITY_DN10069_c0_g1	0.350055	0.347417	0.672973	0.943364	0.321443	0.69352	_
TRINITY_DN1006_c0_g1	0.816435	0	0	1.14341	0.505967	0	leucine-rich repeat-containing protein 39 isoform X1
TRINITY_DN100700_c0_g1	1.18425	0	0	0.494376	0.275731	0.301463	gap junction alpha-10 protein isoform X2
TRINITY_DN100701_c0_g1	0.577612	0.401081	0.432773	0.483126	0.268876	0.29396	_
TRINITY_DN100702_c0_g1	0.274652	0.259059	0	0.326534	0.2525	0.181919	_
TRINITY_DN100703_c0_g1	0.965949	0	0.239348	0.140211	0.445873	0	_
TRINITY_DN100704_c0_g2	0.458815	0.860315	0.79549	2.00339	0.987922	0.459762	_
TRINITY_DN100705_c0_g1	0	0.144497	0	0.177204	0.956247	0.417005	_
TRINITY_DN100706_c0_g1	0.552746	0.486577	0.615608	0.848988	1.65638	0.829249	_
TRINITY_DN100707_c0_g1	0.0612214	0.651533	0.361935	0.205163	0.674226	0.484548	_
TRINITY_DN100708_c0_g1	0.18165	0.128511	0.403438	0.324026	0.751462	0.0902294	_
TRINITY_DN100709_c0_g1	0.710173	0.364603	0.0291165	1.40862	0.614729	0.116743	_
TRINITY_DN10070_c0_g1	0	0.890444	0	1.08001	0.949909	0.778328	_
TRINITY_DN100710_c0_g1	12.0967	4.81846	3.07344	12.7366	11.3716	3.33478	S-adenosylmethionine sensor upstream of mTORC1 isoform X1
TRINITY_DN100711_c0_g1	0.527354	1.35676	0	1.37092	0.487222	0.706796	_
TRINITY_DN100712_c0_g1	0.636926	1.48415	0.316582	0.90879	0.196624	1.07204	_
TRINITY_DN100713_c0_g1	0.278568	0.580759	0	0.467357	0.777219	0	_
TRINITY_DN100714_c0_g1	0.0567506	0.402783	0	0.614545	0.833063	0.280541	_
TRINITY_DN100715_c0_g1	0.128876	0.181653	0	0.340366	0.712486	0	_
TRINITY_DN100716_c0_g1	1.52896	1.65537	0.425105	4.5986	2.37484	1.61493	_
TRINITY_DN100717_c0_g1	0.163279	0.344125	0	1.56294	0.150755	0.327675	_
TRINITY_DN100718_c0_g1	0.177136	0.869956	1.44997	0.767164	2.29147	1.24665	_
TRINITY_DN100719_c0_g1	0.309609	0.428976	0.464127	0.257522	0.288642	0.315493	_
TRINITY_DN100719_c1_g1	15.6479	3.27391	1.5668	11.9977	11.6222	3.76237	_
TRINITY_DN10071_c0_g1	0.15679	0.777399	0.0579964	0.210657	0.432117	0.855229	synaptonemal complex protein 2 isoform X2
TRINITY_DN100720_c0_g1	0.423774	0.374188	0.15701	1.12798	0.389926	0.105467	_
TRINITY_DN100721_c0_g1	0	0.104782	0	0.130266	0.274857	1.79042	_
TRINITY_DN100722_c0_g1	0.19687	0	0.146665	0.508132	0.364213	0.396876	_
TRINITY_DN100723_c0_g1	0	0.0865062	0.363943	0	0.22598	0.612034	_
TRINITY_DN100724_c0_g1	0.432562	0.302244	0.322559	0	0	0.218489	_
TRINITY_DN100725_c0_g1	0.684871	0.458175	0.208126	0.219383	0.184626	0.15896	hypothetical protein lerEdw1_002400
TRINITY_DN100726_c0_g1	1.34514	0.187116	0.201234	0.452593	0.250046	0	_
TRINITY_DN100727_c0_g1	0.46559	0.274842	0.40183	0.486673	0.997981	0.692546	_
TRINITY_DN100728_c0_g1	0.461898	0	0.228824	0.672051	0.994622	0.308612	_
TRINITY_DN100729_c0_g1	0.297922	0.419128	0.110666	0.390799	0.274857	0.447604	_
TRINITY_DN10072_c0_g1	0.63758	0.792166	0.70637	0.912126	2.38805	1.57512	_
TRINITY_DN100730_c0_g1	8.10251	2.12488	3.60057	4.26156	4.25604	2.26454	_
TRINITY_DN100731_c0_g1	0	0.252381	0.267801	0.46707	0.33253	0.542861	_
TRINITY_DN100732_c0_g1	1.25654	0.29286	0.624487	1.2562	0.193904	0.211398	_
TRINITY_DN100733_c0_g1	0.242785	0.259238	0.23271	1.46249	0.533564	0.477928	_
TRINITY_DN100734_c0_g1	12.3381	17.2645	6.33112	20.2014	13.8681	7.05815	hypothetical protein lerEdw1_001950
TRINITY_DN100735_c0_g1	0.461434	0.368405	0.25568	1.14473	0.529213	0.798471	_
TRINITY_DN100736_c0_g1	0.289197	0.343112	0.14215	0.747902	0.331019	0.308359	hypothetical protein lerEdw1_005438
TRINITY_DN100737_c0_g1	0.35157	0.370025	0	0.609299	0	0.530097	_
TRINITY_DN100738_c0_g1	0.773805	0.234161	0.245795	2.83986	1.42439	1.21125	_
TRINITY_DN100739_c0_g1	0.699368	0.393927	0.415435	0.858865	1.41881	2.09886	hypothetical protein G0U57_010056
TRINITY_DN10073_c0_g1	2.43548	0.710066	0.907446	1.21993	0.18782	0.818909	_
TRINITY_DN100740_c0_g1	0.551897	0.732512	0.352929	1.03645	0.708045	0.616702	_
TRINITY_DN100741_c0_g1	1.69639	1.64021	0.939365	4.69322	1.33944	1.76801	_
TRINITY_DN100742_c0_g1	0.350226	0.122878	0	0	0.485341	0.352014	_
TRINITY_DN100743_c0_g1	0.116978	0.249033	0.216068	0.052749	0.536669	0.115682	_
TRINITY_DN100744_c0_g1	0.376895	0.401044	0.371397	1.07481	0.518889	0.372959	_
TRINITY_DN100745_c0_g1	0.427034	0.26528	0.31541	1.20565	0.881344	0.685756	_
TRINITY_DN100746_c0_g1	0.162131	0.911272	0.723175	0.141142	0.299356	1.13856	_
TRINITY_DN100747_c0_g1	0	0.231038	0.36683	0.429148	0	1.15528	_
TRINITY_DN100748_c0_g1	0	0.583783	0	0.144512	0.460525	0.333757	_
TRINITY_DN100749_c0_g1	0.077902	0.35997	0.287444	0.106105	0.606873	0.96039	_
TRINITY_DN10074_c0_g1	0.931557	1.77478	1.05606	0.429511	1.00168	1.94376	_
TRINITY_DN100750_c0_g1	0	0.522862	0.138852	0.966087	0	0.187735	_
TRINITY_DN100751_c0_g1	14.4734	2.52573	0.651966	22.6952	21.3403	1.9518	_
TRINITY_DN100752_c0_g1	0	0.0728412	0.305489	0.640854	0.094834	0.923216	_
TRINITY_DN100753_c0_g1	0.215283	1.65469	0	0.920598	0.199431	0.869793	_
TRINITY_DN100754_c0_g1	0.60355	0.70395	0.149915	1.72847	2.04767	1.84463	_
TRINITY_DN100755_c0_g1	0.980094	0.858612	0.370599	1.90317	1.15066	0.964783	_
TRINITY_DN100756_c0_g1	1.15478	0.806338	0.585284	2.46229	1.38722	1.8389	_
TRINITY_DN100757_c0_g1	0.184259	0.516697	0.411501	0.955197	0	0	_
TRINITY_DN100759_c0_g1	1.53954	2.89652	1.07918	2.3204	1.11676	1.44702	_
TRINITY_DN10075_c0_g1	0.495374	1.20394	0.470963	0.953313	0.781451	0.934927	_
TRINITY_DN100760_c0_g1	2.36926	1.91328	2.12532	5.20931	5.35568	3.94039	_
TRINITY_DN100761_c0_g1	1.44373	2.43026	1.4705	0.950925	2.64804	2.63009	_
TRINITY_DN100762_c0_g1	1.73272	0.39512	0.228662	2.3971	2.04461	0.489828	_
TRINITY_DN100762_c1_g1	0.83721	0	0.498073	1.60052	0.154642	0	_
TRINITY_DN100763_c0_g1	0.370646	0.917613	0	2.72555	1.61867	0.460388	_
TRINITY_DN100764_c0_g1	0.443239	0.524667	0.436396	0.891169	0.677457	0.778255	GTP-binding protein Rheb
TRINITY_DN100766_c0_g1	0.0813161	0.115157	0.180505	0	0.59773	0.806783	_
TRINITY_DN100767_c0_g1	0	0.465006	0.688872	0.165834	0.171963	1.4793	_
TRINITY_DN100768_c0_g1	0.223633	0.312292	0	0.762889	0.207279	0.904335	_
TRINITY_DN100769_c0_g1	6.63364	35.8062	21.8008	6.23658	12.7933	29.7279	hypothetical protein lerEdw1_004794
TRINITY_DN10076_c0_g1	0.379175	0.664159	0.423478	1.63503	0.876445	0.57273	_
TRINITY_DN100770_c0_g1	0.784176	0.137277	0	0.3374	0	0.592719	_
TRINITY_DN100771_c0_g1	0	0.120984	0.125931	0.615292	0.573444	0.168535	_
TRINITY_DN100772_c0_g1	0.832534	0.393464	0.359065	0.935001	0.700724	0.274864	_
TRINITY_DN100773_c0_g1	0	0.580759	0.417051	0.467357	0	1.41629	_
TRINITY_DN100774_c0_g1	7.28028	4.70031	2.14931	10.4864	6.12117	2.70598	hypothetical protein lerEdw1_005646
TRINITY_DN100775_c0_g1	0.840603	0.194727	0	0.704869	1.04268	0.284992	_
TRINITY_DN100776_c0_g1	0	0.203006	0	0.488698	0.544534	0.297625	_
TRINITY_DN100777_c0_g1	0.423779	0.547769	0.398013	0.489816	0.423688	0.683884	_
TRINITY_DN100779_c0_g1	0.203422	0.503162	0.150698	0.451891	0.374465	0.101194	_
TRINITY_DN10077_c0_g1	2.62748	0.902192	0.824709	1.6396	1.09726	0.868752	_
TRINITY_DN100780_c0_g1	0.177136	0.248559	0.395447	0	0.327352	1.06856	_
TRINITY_DN100781_c0_g1	0.199873	0.353189	0.444157	1.24397	0.367686	1.39165	_
TRINITY_DN100782_c0_g1	0.85279	0.359206	0.253719	0.444166	0.15754	0.513973	_
TRINITY_DN100783_c0_g1	0.767848	0.134471	0	1.15792	0.355014	0.193353	_
TRINITY_DN100784_c0_g1	0.376515	0.373475	0.0556985	0.675216	0.138333	0.223949	_
TRINITY_DN100785_c0_g1	1.56404	0.642932	0.483622	2.29378	0.840764	0.781241	_
TRINITY_DN100786_c0_g1	0.0713184	0.202208	0.210953	0.38422	0.589417	0.635941	_
TRINITY_DN100787_c0_g1	4.75375	3.23698	4.71649	15.4057	20.3361	5.36751	_
TRINITY_DN100788_c0_g1	1.61397	1.72885	1.14531	2.53618	2.05005	2.78599	_
TRINITY_DN100789_c0_g1	0.117428	0.624963	0.0867607	0.423581	0.161622	0.522585	_
TRINITY_DN100790_c0_g1	0.346075	0.368405	0.12784	0.572366	0.423371	0.171101	_
TRINITY_DN100791_c0_g1	0.212896	0.302788	0.628304	0.193548	0.585234	1.53904	_
TRINITY_DN100792_c0_g1	2.38167	1.1489	1.39488	4.97201	1.73213	2.37752	hypothetical protein lerEdw1_005827
TRINITY_DN100793_c0_g1	0.261415	0.185613	0.115842	0.803314	0.719324	0.413275	_
TRINITY_DN100794_c0_g1	2.12244	2.53583	1.17744	3.59835	2.22856	1.36273	_
TRINITY_DN100795_c0_g1	0.440315	0.0892425	0.0929773	0.736381	0.173201	0.186738	_
TRINITY_DN100796_c0_g1	0.322478	0.27447	0.143013	0.406334	0.177606	0	_
TRINITY_DN100797_c0_g1	1.1542	0.10902	0	0.482695	0.424099	0	_
TRINITY_DN100798_c0_g1	0.549803	0.390281	0.0406127	0.446806	0.806992	0.108689	_
TRINITY_DN100799_c0_g1	2.02957	1.13611	0.302482	0.348551	0.375641	0.204727	_
TRINITY_DN10079_c0_g1	0.237679	0.497587	0	0.605956	0.441075	0.481194	_
TRINITY_DN1007_c0_g1	5.63226	2.05927	1.93335	5.90372	3.91471	2.41869	_
TRINITY_DN1007_c1_g1	0	0.503064	0.2644	0.209989	0.109449	0.829736	_
TRINITY_DN100800_c0_g1	0.378081	0.395861	0.344311	1.68744	0.509069	0.765937	_
TRINITY_DN100801_c0_g1	0.517451	0.121065	0.128307	1.19699	0.31864	0.173299	_
TRINITY_DN100802_c0_g1	10.0285	1.56246	3.39775	17.0566	12.5462	2.19611	uncharacterized protein LOC110082549
TRINITY_DN100803_c0_g1	0.467086	0.462515	0	0.915688	0	0.0928381	mitogen-activated protein kinase kinase kinase 9
TRINITY_DN100804_c0_g1	9.20791	3.65659	2.50904	10.1811	6.51357	3.5126	_
TRINITY_DN100805_c0_g1	0.39374	0.275712	0	1.5244	0.54632	0.793751	Calcium homeostasis modulator protein 2
TRINITY_DN100806_c0_g1	0.217307	0.455443	0	0.557138	0.80539	1.09774	_
TRINITY_DN100807_c0_g1	0.293569	0.416642	0.173521	1.74727	1.07748	0.58065	_
TRINITY_DN100808_c0_g1	0.269801	0.254521	0.0665762	0.160472	0.661377	0.62533	_
TRINITY_DN100809_c0_g1	0.576405	0.4997	0.14201	1.03772	0.17636	0.570481	_
TRINITY_DN10080_c0_g1	0	0.584182	0.20981	2.11461	0.521341	0.284992	_
TRINITY_DN100810_c0_g1	10.9722	9.27014	4.36269	11.8281	12.5286	4.5453	hypothetical protein lerEdw1_012496
TRINITY_DN100811_c0_g1	0.346271	0.255697	0.257593	1.3514	1.27942	0.695855	_
TRINITY_DN100812_c0_g1	0.557135	0.193586	0	1.16839	0.259073	0.566517	_
TRINITY_DN100813_c0_g1	0	0.400121	0	0.656555	0.704063	0.191724	_
TRINITY_DN100814_c0_g1	33.3708	13.0681	13.633	18.6195	25.9327	17.8081	_
TRINITY_DN100815_c0_g1	0.606885	1.3696	0.360059	0.642766	1.11785	0.847616	XPOT protein
TRINITY_DN100816_c0_g1	0.916828	0.79983	0	0.195114	0.212501	0.231847	_
TRINITY_DN100817_c0_g1	0.963808	1.08021	1.14843	2.82289	0	1.55345	_
TRINITY_DN100818_c0_g1	0	0.129679	0	0.958816	0.513046	0.186186	_
TRINITY_DN100819_c0_g1	0.758328	1.33649	0.281302	0.365363	0.698627	1.00949	_
TRINITY_DN10081_c0_g1	23.5047	12.7887	8.24247	11.2352	7.41013	14.5149	_
TRINITY_DN100820_c0_g1	0.203943	0.231932	0.0903111	0.62922	0.411252	0.804761	_
TRINITY_DN100821_c0_g1	0.229207	0.159966	0.170989	0.195114	0.850003	0	_
TRINITY_DN100822_c0_g1	5.34882	1.93952	1.23531	10.1921	2.74297	1.85614	_
TRINITY_DN100823_c0_g1	0.121272	0.776516	0.223619	0.579865	0.166633	0.418121	_
TRINITY_DN100824_c0_g1	0.146579	0.72195	0.217773	0.256571	0	0.146766	_
TRINITY_DN100825_c0_g1	0.53555	0	0	0	0.32993	0.71806	_
TRINITY_DN100826_c0_g1	0.269752	0.38253	0.249274	0.121262	0.309569	0.20033	_
TRINITY_DN100827_c0_g2	0.601436	1.1186	0.278033	1.68534	1.17389	1.71409	_
TRINITY_DN100828_c0_g1	0	0	0.417051	0.701036	0.777219	0.566517	_
TRINITY_DN100829_c0_g1	0.402378	0.853185	0.372584	1.69899	1.01783	0.400271	_
TRINITY_DN10082_c0_g1	0.292163	0.137714	0.144254	1.4733	0.806073	0.290514	_
TRINITY_DN10082_c1_g1	0.229207	0.319932	0	0.195114	0.637502	0.695542	_
TRINITY_DN100830_c0_g1	0.367895	0.130683	0	1.12467	0.0843287	0	_
TRINITY_DN100831_c0_g2	5.63439	5.82523	3.35596	5.01192	3.60225	4.36468	_
TRINITY_DN100832_c0_g1	0.139448	0.196372	0.207092	0.122339	0.128587	0.836938	_
TRINITY_DN100833_c0_g1	0.74968	0.177275	0.0461705	0.562669	0.516049	0.123636	_
TRINITY_DN100834_c0_g1	0.187271	0.393721	0.278852	0.323263	0	0.754088	_
TRINITY_DN100835_c0_g1	0.513109	0.290072	0	0.546929	1.98254	0.102113	_
TRINITY_DN100836_c0_g1	2.9913	0.577166	0.33553	2.66809	1.49994	0.270146	_
TRINITY_DN100837_c0_g1	0.779922	2.09984	1.53369	1.77795	0.519405	2.82783	_
TRINITY_DN100838_c0_g1	0.291306	0.307467	0	0.51004	0.671758	0.145814	_
TRINITY_DN100839_c0_g1	1.07749	0.0232248	0	3.83299	4.27762	0.0643486	_
TRINITY_DN10083_c0_g1	0.627073	0.469499	0.194774	0.930943	0.574507	0.455329	_
TRINITY_DN100840_c0_g1	0.419621	0.590891	0.207717	2.86083	0.644912	0.839543	_
TRINITY_DN100841_c0_g1	0.630774	0	0	0.803889	0.414178	0.0895107	_
TRINITY_DN100842_c0_g1	0.4774	0	0	0.607739	0.664163	0	hypothetical protein lerEdw1_013628
TRINITY_DN100843_c0_g1	0.689935	0.363196	0	0.897739	0.47796	0	cannabinoid receptor 1
TRINITY_DN100844_c0_g1	1.05458	0.150363	0.473231	1.13303	0.881434	0.423859	_
TRINITY_DN100845_c0_g1	2.01256	6.38022	3.83209	6.97763	5.01742	7.10719	_
TRINITY_DN100846_c0_g1	1.60611	0.404672	0.306109	0.889848	0.760318	0.307132	_
TRINITY_DN100847_c0_g1	0.126738	0.268029	0.188057	0.223318	0.116762	0.506167	_
TRINITY_DN100848_c0_g1	0.162344	0.0574775	0	1.30747	0.22375	0.0805338	Ran-binding protein 17
TRINITY_DN100849_c0_g1	0.248932	0.173399	0.557679	1.05315	0.231082	0.252339	_
TRINITY_DN10084_c0_g1	1.16147	0.983488	0.172218	1.43772	0.962413	1.27365	_
TRINITY_DN100850_c0_g1	2.1999	5.0627	2.00463	6.30091	6.01658	5.16419	hypothetical protein I79_009390
TRINITY_DN100851_c0_g1	0	0.203006	0	0.733047	1.08907	0.595249	_
TRINITY_DN100852_c0_g1	0	0	0	0.405159	0.664163	0.241735	_
TRINITY_DN100853_c0_g1	0.685673	0.812868	0.963443	0.653689	0.747835	1.3835	_
TRINITY_DN100854_c0_g1	0.161559	0.113514	0.3603	0.422014	0.298307	0	_
TRINITY_DN100855_c0_g1	0.149379	0.317531	0.0552425	0.133971	0.1372	0.518244	_
TRINITY_DN100856_c0_g1	0.674684	0.190104	0.300494	0.711342	1.11949	0.269781	_
TRINITY_DN100857_c0_g1	0.693368	0.244676	0	0.61318	0.744743	0.345578	_
TRINITY_DN100858_c0_g1	0	0	0	0.217091	0.716492	0.521821	_
TRINITY_DN100859_c0_g1	0	1.14106	0.151913	1.22499	0.377332	0	_
TRINITY_DN10085_c0_g1	0.352137	0.0683155	0.0708422	0.932431	0.762507	0.315422	_
TRINITY_DN100860_c0_g1	0.118858	0.255828	0	0.919966	0.656692	0.237068	_
TRINITY_DN100861_c0_g2	0.0919181	0.130045	0.0680535	0.819506	0.169012	0.365317	_
TRINITY_DN100862_c0_g1	0	0.189212	0	0.914725	0.505967	0	_
TRINITY_DN100863_c0_g1	0.278568	0.193586	0.417051	0.934714	0.259073	1.41629	_
TRINITY_DN100863_c1_g1	0	0.379105	0.299604	0.255675	0.249783	1.21038	_
TRINITY_DN100864_c0_g1	0.452106	0.555862	0.334169	2.96451	2.25286	0.521718	_
TRINITY_DN100865_c0_g1	0.309609	0.428976	0	0	0.288642	0.946478	_
TRINITY_DN100866_c0_g1	0.185323	0.327719	0	0.495554	0.25558	0.184155	_
TRINITY_DN100867_c0_g1	0	0.777018	0	0	0	0.899809	_
TRINITY_DN100868_c1_g1	0	1.6003	0.604807	0	0.30043	1.1427	_
TRINITY_DN100869_c0_g1	0.248932	0.520196	0	1.26378	0.462163	0.504678	_
TRINITY_DN10086_c0_g1	0	0.425985	0.0493444	1.14052	0.73536	0.462625	zinc finger protein 345-like isoform X1
TRINITY_DN100871_c0_g1	0.491084	0.217756	0.0453635	0.442463	0.507029	0	_
TRINITY_DN100872_c0_g1	1.60041	0.498984	0.264666	0	0.328636	0.178801	_
TRINITY_DN100873_c0_g1	0.302447	0.285015	0.149363	0.268831	0.373905	0.300873	_
TRINITY_DN100874_c0_g1	1.04271	0.243938	0	0.753461	0.160541	0.17464	_
TRINITY_DN100875_c0_g1	0.183521	0.257347	0.819669	0.475827	0.339261	0.738627	_
TRINITY_DN100876_c0_g1	0.921398	0.64301	0.17186	0.980102	0	0	_
TRINITY_DN100877_c0_g1	0.130337	0.183695	0.193449	0.458756	0.480437	0.260414	_
TRINITY_DN100878_c0_g1	0.108966	0.769513	0.0807598	2.51111	0.601686	1.19375	_
TRINITY_DN100879_c0_g1	1.9407	0.101892	0.0531537	1.226	0.79208	0	_
TRINITY_DN10087_c0_g1	0.479624	0.898747	0.237676	0.696425	1.03304	0.160337	_
TRINITY_DN100880_c0_g1	3.21472	1.14337	1.0434	1.93114	1.94376	1.26702	uncharacterized protein C10orf95 homolog
TRINITY_DN100881_c0_g1	541.638	85.9339	50.7107	271.149	419.071	83.3246	hypothetical protein lerEdw1_018255
TRINITY_DN100882_c0_g1	0.130337	0.275542	0.193449	0.802824	0.120109	0.390621	_
TRINITY_DN100883_c0_g1	0.243738	0	0.363855	1.23922	0.22613	0.24694	_
TRINITY_DN100884_c0_g1	0	0.269197	0.140239	0.170852	0.290269	0.688518	_
TRINITY_DN100885_c0_g1	0.576255	0.375936	0.130477	1.20184	0.756179	0.232862	_
TRINITY_DN100886_c0_g1	2.61789	5.27001	1.95869	11.0407	8.1226	6.89615	_
TRINITY_DN100887_c0_g1	0	0.284329	0.099868	0.23645	0.12402	1.0759	_
TRINITY_DN100888_c0_g1	0.593554	0.744898	0.0515192	1.17468	0.959751	0.137663	_
TRINITY_DN100889_c0_g1	0.164678	0.408082	0	0.441911	0.226969	0	glutamate receptor ionotropic, kainate 3 isoform X2
TRINITY_DN10088_c0_g1	0.463414	0.981089	0.343559	1.22934	0.639976	0.115489	_
TRINITY_DN100890_c0_g1	11.5035	1.52526	1.90879	5.94456	3.8675	2.02945	_
TRINITY_DN100891_c0_g1	0.568762	0.664159	0.141159	0	0.175289	0.57273	_
TRINITY_DN100892_c0_g1	0.185699	0.656754	0.20624	0.331018	0.341468	0.276799	_
TRINITY_DN100893_c0_g1	0.575943	1.22836	0.396676	1.78085	0.914908	1.0981	_
TRINITY_DN100894_c0_g1	0.90328	0.6896	0.359611	0.99881	0.956987	0.206463	_
TRINITY_DN100895_c0_g1	0.448341	0.105119	0	0.522679	0.275762	0.149698	hypothetical protein lerEdw1_004805
TRINITY_DN100896_c0_g1	0.2066	0.144497	0	0.708816	0.573748	0.208503	_
TRINITY_DN100897_c0_g1	0	0.454054	0.2402	0.422014	0.149154	0.810328	_
TRINITY_DN100898_c0_g1	1.03456	0.360033	0.773214	0.872857	0.480374	0.262386	_
TRINITY_DN100899_c0_g1	0.225438	0.0795734	0.16711	0.698455	0.103757	0.112315	_
TRINITY_DN10089_c0_g1	0	0.122418	1.68724	0	0	0.350641	_
TRINITY_DN1008_c0_g2	0.519407	0.364546	0.257593	0.150156	0.319856	0.521891	_
TRINITY_DN100900_c0_g1	0.406214	0.108174	0.187491	0.459165	0.139708	0.451446	_
TRINITY_DN100901_c0_g1	0	0.629305	0.290068	0.0298181	0.0300206	0.484348	_
TRINITY_DN100902_c0_g1	0.0345725	0.639266	0.127532	0.565929	0.475159	0.954147	_
TRINITY_DN100903_c0_g1	0.201183	0.14079	0	0.518542	0.372303	0.405773	_
TRINITY_DN100904_c0_g1	0.359837	0.252381	0	0.46707	0.831326	0	_
TRINITY_DN100905_c0_g1	1.60502	0.558256	0	1.35067	0.248577	0	_
TRINITY_DN100906_c0_g1	10.3322	2.78537	3.33728	9.35834	8.20465	4.23492	_
TRINITY_DN100907_c0_g1	0.400624	0.28039	0.298503	0.344284	0.555985	0.201982	hypothetical protein lerEdw1_020555
TRINITY_DN100908_c0_g1	0.158965	0.45032	0.0588051	0.925168	0.438141	0.788389	_
TRINITY_DN100909_c0_g1	0	0.765377	0	0.462305	0.255992	0	_
TRINITY_DN10090_c0_g1	0	1.65311	0.397007	0	0	2.2362	_
TRINITY_DN100910_c0_g1	0.141657	0.402508	0.0348632	0.427521	0.173188	0.559477	_
TRINITY_DN100911_c0_g1	6.97602	6.37306	4.66417	4.39242	13.1586	2.71641	vascular endothelial growth factor B
TRINITY_DN100912_c0_g1	0.182204	0.172368	0	0.547338	0.501634	0.480662	_
TRINITY_DN100913_c0_g1	0.166472	0.648207	0.18479	0.521021	0.30594	0.826056	_
TRINITY_DN100914_c0_g1	3.15101	0.622001	0.654552	4.33177	1.97396	1.25833	_
TRINITY_DN100915_c0_g1	0.27693	0.769835	0.414563	0.929705	0.257495	0.56301	_
TRINITY_DN100916_c0_g2	11.6389	5.95502	4.26089	7.83046	7.41391	5.4131	_
TRINITY_DN100917_c0_g1	0	0.528574	0	0.85529	0.234879	1.02604	_
TRINITY_DN100918_c0_g1	0	0.263761	0.345141	0.249257	0.600013	0.555881	_
TRINITY_DN100919_c0_g1	0.440371	0.390748	0.365955	0.795257	0.504978	0.329875	_
TRINITY_DN10091_c0_g1	0.460544	0.279954	0.243165	0.473504	0.54357	0.651318	hypothetical protein LUU34_00868000
TRINITY_DN100920_c0_g1	0.098093	1.95366	0.0482411	0.446326	0.179737	0.0644409	_
TRINITY_DN100921_c0_g1	0.262601	0.187253	0.0994061	0.462077	0.483408	0.404448	_
TRINITY_DN100922_c0_g1	0.0299417	0.14912	0.110419	1.28185	0.438829	0.0884804	_
TRINITY_DN100923_c0_g1	10.3781	3.92672	2.21034	10.2184	11.6793	3.32983	_
TRINITY_DN100924_c0_g1	7.78508	5.35169	1.60111	8.78516	7.80035	2.49392	_
TRINITY_DN100925_c0_g1	0.314268	0	0.233563	0	0.290048	0.945237	hypothetical protein lerEdw1_001674
TRINITY_DN100926_c0_g1	0	0.639864	0	0.975569	0.212501	0.463694	_
TRINITY_DN100927_c0_g2	0.416999	0.825776	0	1.34819	0.475398	1.15353	_
TRINITY_DN100928_c0_g1	0.166839	0.703051	0.12406	0.580007	0.308146	0.670001	_
TRINITY_DN100929_c0_g1	1.01038	0.499865	0.149695	1.16741	0.371763	0	phospholipid phosphatase 4 isoform X3
TRINITY_DN100930_c0_g1	0.290383	0.613012	0.43137	1.52551	0.133922	0.436027	_
TRINITY_DN100931_c0_g1	0.588075	0.207884	0	0.523213	0.270425	0.389871	hypothetical protein lerEdw1_005411
TRINITY_DN100932_c0_g1	0.121308	0	0	0.929269	0.333978	0.120005	_
TRINITY_DN100933_c0_g1	1.12919	0.315304	0.505285	0.384925	0.628016	0.228364	_
TRINITY_DN100934_c0_g1	0.131077	0.0923664	0.194564	0.576581	0.483207	0.523862	_
TRINITY_DN100935_c0_g1	0	0.27477	0.385791	0	0.119766	1.55797	_
TRINITY_DN100936_c0_g1	0.429442	0.790278	0.0635658	0.767332	0.157869	0.255808	_
TRINITY_DN100937_c0_g1	7.26336	5.91091	1.27454	14.696	8.7929	3.34139	hypothetical protein lerEdw1_008110
TRINITY_DN100938_c0_g1	0	0.554316	0.0831432	0.993095	0.309738	0.111756	zinc finger protein 827 isoform X1
TRINITY_DN100939_c0_g1	1.74299	0.378281	0.500497	3.72452	1.42074	0.812824	_
TRINITY_DN10093_c0_g1	0.301736	0.209273	0	2.85872	1.12439	0.307367	_
TRINITY_DN10093_c0_g2	1.08846	0.342662	0	4.98305	1.22765	0	_
TRINITY_DN100940_c0_g1	0.0528254	1.01266	0.663269	0.57282	0.823718	0.835187	_
TRINITY_DN100941_c0_g1	0.928764	1.17175	0.829699	0.481207	1.20201	0.934803	_
TRINITY_DN100942_c0_g1	0.0992442	1.16298	0.0732857	0.364826	0.0910143	0	_
TRINITY_DN100943_c0_g1	0.484917	0.337982	0	1.0277	1.79963	0.491235	_
TRINITY_DN100944_c0_g1	0.0540721	0.0767731	0.0399396	0.195361	0.992023	0.0534403	_
TRINITY_DN100945_c0_g1	1.1154	0.527535	0.549534	0.502382	0.227487	0.245248	_
TRINITY_DN100946_c0_g1	0.615867	0.317918	0.248157	0.656984	0.410915	0.166045	uncharacterized protein LOC128416889
TRINITY_DN100947_c0_g1	0.0671416	0.618896	0.446713	0.603708	0.739687	0.731283	_
TRINITY_DN100948_c0_g1	0.19164	0.238218	0.176875	0.260205	0.395394	0.09462	_
TRINITY_DN100949_c0_g1	1.2366	0.52319	0.458639	3.05371	2.27823	0.49366	_
TRINITY_DN10094_c0_g1	0.523679	1.3782	0.663997	1.00638	1.16811	0.741569	_
TRINITY_DN100950_c0_g1	2.92486	0.679476	2.0012	1.65229	0.904522	1.97552	_
TRINITY_DN100951_c0_g1	0.443575	0.439425	0	1.34609	0.815459	0.528663	_
TRINITY_DN100952_c0_g1	4.01723	2.7754	2.97292	2.85357	4.30675	1.30941	_
TRINITY_DN100953_c0_g1	2.04212	2.45033	0.966688	4.8854	3.07122	1.62137	hypothetical protein lerEdw1_008321
TRINITY_DN100954_c0_g1	0.40772	0.142633	0.151913	0.874993	0	0	_
TRINITY_DN100955_c0_g1	0.38224	0.135152	0.212297	0.340366	0.351493	0.189992	_
TRINITY_DN100956_c0_g1	0.364131	0.1712	0	0.107128	0.335354	0.242176	hypothetical protein lerEdw1_014603
TRINITY_DN100957_c0_g1	0.0894885	1.09449	0.175849	0.204863	0.0955492	0.718395	LOW QUALITY PROTEIN: chromosome-associated kinesin KIF4-like
TRINITY_DN100958_c0_g1	4.24555	0.868086	1.11841	1.44296	2.02019	2.05418	unnamed protein product, partial
TRINITY_DN100959_c0_g1	0.793378	0	0.395533	0	0	0.805228	_
TRINITY_DN10095_c0_g1	0.402378	0.213296	0.0745167	0.804783	0.555182	0.200135	potassium channel subfamily T member 2 isoform X1
TRINITY_DN100960_c0_g1	0.368518	0.516697	0	0.955197	1.53288	0.185418	_
TRINITY_DN100961_c0_g1	0.171455	0.424745	0.253785	0.153188	0.315144	0.255323	_
TRINITY_DN100962_c0_g1	0.515511	0.723713	0.127821	0.74551	0.476175	0.204943	_
TRINITY_DN100963_c0_g1	0.278896	0.294558	0.103546	0.489357	0.128587	0.13949	_
TRINITY_DN100964_c0_g1	0.132212	0.558936	0.196262	1.1627	0.365567	0.396361	_
TRINITY_DN100965_c0_g1	0.0821912	0.698324	0.0608193	0.147047	0.0755201	0.163113	_
TRINITY_DN100966_c0_g1	5.0227	4.25074	2.0766	4.21087	5.11005	2.52976	hypothetical protein lerEdw1_020216
TRINITY_DN100967_c0_g1	0.142927	0.201194	0.106146	0.87667	0.659114	0.286081	_
TRINITY_DN100968_c0_g1	0.747235	0.105119	0.22206	0.13067	1.10305	0.149698	calcium/calmodulin-dependent protein kinase type II subunit alpha isoform X4
TRINITY_DN100969_c0_g1	0.520131	0.362027	0.388812	0.658013	0.241532	0.527659	_
TRINITY_DN10096_c0_g1	0	0	0	0.225112	0.497153	1.08641	_
TRINITY_DN100970_c0_g1	1.02455	0.241067	0.084391	1.20879	0.523977	0.226897	_
TRINITY_DN100971_c0_g2	0.425531	1.50069	0.448102	1.77796	1.81798	1.99335	_
TRINITY_DN100972_c0_g1	4.29398	2.55255	2.79138	4.75287	4.02588	3.96865	hypothetical protein lerEdw1_012246
TRINITY_DN100973_c0_g1	0.256224	0.0604534	0	1.22107	0.94189	0.169574	_
TRINITY_DN100974_c0_g1	0.757903	0	0.0399869	0.880146	0.347619	0.107008	_
TRINITY_DN100975_c0_g1	0.754609	0.534203	0.806646	0.824567	1.23276	0.832172	_
TRINITY_DN100976_c0_g1	0.826006	0.191344	0.61812	0.924611	0.767975	0.279835	_
TRINITY_DN100977_c0_g1	1.89062	4.42756	1.77614	2.64938	3.30874	1.86566	hypothetical protein lerEdw1_009909
TRINITY_DN100978_c0_g1	0.512621	0.0903304	0.0950887	0.451416	0.354235	0	_
TRINITY_DN100979_c0_g1	74.9882	47.0922	26.3277	40.8376	29.8993	34.609	Crystal structure of the human SF3b core complex
TRINITY_DN100981_c0_g1	0.235047	0	0	1.19828	0.217945	0.475898	_
TRINITY_DN100982_c0_g1	0	1.13121	0.239348	0	0	2.09928	_
TRINITY_DN100983_c0_g1	0.173136	0	0.128796	1.20125	0	0.521891	_
TRINITY_DN100984_c0_g1	1.42702	0.142633	0	0.524996	0.188666	0.205649	hypothetical protein lerEdw1_018308
TRINITY_DN100985_c0_g1	0.27805	0	0.412917	0.121985	0.38458	0.417175	_
TRINITY_DN100986_c0_g1	1.19175	0.413382	0.223312	0.745859	0	0.606795	_
TRINITY_DN100987_c0_g1	0	0.473982	0.455035	0.0928435	0.0470926	0.355086	_
TRINITY_DN100988_c0_g1	2.5335	0.865554	0.452636	1.09214	2.16799	0.954252	_
TRINITY_DN100989_c0_g1	0	0.977235	0	1.2001	0	0.402187	_
TRINITY_DN10098_c0_g1	0.866792	1.22788	0.582971	2.11714	1.23068	1.10339	_
TRINITY_DN100990_c0_g1	0.55321	0.784969	0.454246	0.886088	0.733362	0.243257	_
TRINITY_DN100991_c0_g1	0.882863	1.17505	0.407599	1.94302	1.61983	1.19994	_
TRINITY_DN100992_c0_g1	0	0.257229	0	0.842079	0.284796	0.306783	_
TRINITY_DN100993_c0_g1	25.71	10.5589	7.91231	18.4283	18.0426	10.4725	_
TRINITY_DN100994_c1_g1	190.456	25.2745	53.2766	211.232	153.526	36.6924	_
TRINITY_DN100995_c0_g1	0.467694	0.652596	0.348971	0.993858	0.433658	0.473409	_
TRINITY_DN100996_c0_g1	7.12806	1.8782	1.54844	4.4397	4.44292	1.40746	_
TRINITY_DN100997_c0_g1	0.919479	1.15516	1.1353	0.544576	1.40975	2.33799	_
TRINITY_DN100998_c0_g1	0.138604	0.292799	0.205829	0.620253	0.639011	0	nucleolar protein 4-like isoform X4
TRINITY_DN100999_c0_g1	0.168675	0.118434	0.250889	0	0.311583	0.338788	_
TRINITY_DN10099_c0_g1	0.197719	0.415319	0	0.888525	0.996122	0	_
TRINITY_DN1009_c0_g2	1.52907	0.257945	0.161497	2.0251	1.00274	0.432804	_
TRINITY_DN100_c0_g1	0.210385	0.882477	0.470514	0	0.779181	1.48678	_
TRINITY_DN100_c0_g2	0	0.194727	0	0.469913	0.521341	0	_
TRINITY_DN101000_c0_g1	0	0.504037	0.292496	0.141617	0.0726437	0.470558	_
TRINITY_DN101001_c0_g1	0.269081	0.284329	0.399472	0.354674	2.48039	0.134487	_
TRINITY_DN101002_c0_g1	0.908491	1.78593	0.718532	1.02175	0.857398	1.25603	uncharacterized protein LOC128348917
TRINITY_DN101003_c0_g1	0.171195	0	0	4.16015	0.632504	0.343947	_
TRINITY_DN101004_c0_g1	0.157674	1.44066	0.234374	0	0	0.316164	_
TRINITY_DN101005_c0_g1	0	0.189553	0.299604	0.827573	1.11618	0.134487	_
TRINITY_DN101006_c0_g1	0.132015	0.234749	0.267815	1.29131	1.30596	1.07327	_
TRINITY_DN101007_c0_g1	0	0.363196	0	0	0.15932	0.693198	_
TRINITY_DN101008_c0_g1	0.405914	0.284026	0.302482	0.522827	0.18782	0.409454	_
TRINITY_DN101009_c0_g1	46.0224	21.6146	12.4035	48.2276	27.7976	10.3554	guanine nucleotide-binding protein G(i) subunit alpha-2
TRINITY_DN10100_c0_g1	0	0.253359	0.268868	0.312518	0.333855	1.27179	_
TRINITY_DN101010_c0_g1	0.390434	0.273406	0	0.84014	0.902735	0.393417	_
TRINITY_DN101011_c0_g1	0.402367	0.14079	0.449745	1.03708	0.558455	0.811547	_
TRINITY_DN101012_c0_g1	0.661665	0.467206	0.326933	0.293098	0.507477	0.465631	_
TRINITY_DN101013_c0_g1	0.144733	0.203701	0.214998	0.126744	0	0.869244	_
TRINITY_DN101014_c0_g1	0.189587	0.531327	0.282319	0.817513	0.876445	0.19091	_
TRINITY_DN101015_c0_g1	0.133366	0.281877	0	0.468956	0.491712	0.133291	_
TRINITY_DN101016_c0_g1	0	0.524961	0	0.808157	0.34627	0.188522	_
TRINITY_DN101017_c0_g1	0.468148	0.247735	0.173547	4.44834	1.0776	0.350063	_
TRINITY_DN101018_c0_g1	0.517451	0.242131	0.256613	0.748116	0	0.346599	_
TRINITY_DN101019_c0_g1	0.139077	0.164671	0.0684531	0.587807	0.467572	0.0915372	_
TRINITY_DN10101_c0_g1	0.466601	1.42139	0.346743	0	0.574134	1.71497	_
TRINITY_DN101020_c0_g1	0	0.715181	0	0.127126	0.937455	0.436027	protein-cysteine N-palmitoyltransferase HHAT isoform X1
TRINITY_DN101021_c0_g1	0	0.43833	0.0922293	0.328883	0.229069	0.372289	_
TRINITY_DN101022_c0_g1	0.109749	0	0	0.486245	0.808049	0	_
TRINITY_DN101023_c0_g1	0.142483	0.401153	0.105813	0.624339	0.788456	0.570347	_
TRINITY_DN101024_c0_g1	0.459869	0.424721	0.067902	2.37431	0.927615	0.499387	_
TRINITY_DN101025_c0_g1	0	3.85387	0.757206	0	0.155325	6.38882	_
TRINITY_DN101026_c0_g1	0.713097	1.39114	0	3.7498	1.67631	0.165649	_
TRINITY_DN101027_c0_g1	0.598321	0.418815	0.148594	0.171443	0.922561	0.201094	_
TRINITY_DN101028_c0_g1	0	0.244836	0	1.05863	0.161158	0.350641	_
TRINITY_DN101029_c0_g1	0.208358	0.500495	0.249666	1.42537	0.477033	1.71795	_
TRINITY_DN101030_c0_g1	0	0.294159	0	0.901116	0.779181	0	_
TRINITY_DN101031_c0_g1	0.778829	0.381343	0.0878674	1.86279	0.547838	0.391998	_
TRINITY_DN101032_c0_g1	0	0.588318	0.313676	0.180223	0.584386	0.212397	_
TRINITY_DN101033_c0_g1	0.210385	0.14708	0.156838	0.180223	0.584386	0.212397	_
TRINITY_DN101034_c0_g1	0.652224	0.356376	0.222271	1.22573	0.828673	0.743738	_
TRINITY_DN101035_c0_g1	0.237473	0	0	0.604834	0.220224	0.721352	_
TRINITY_DN101036_c0_g1	12.014	8.11129	3.76605	9.29958	7.36559	5.42999	hypothetical protein lerEdw1_000326
TRINITY_DN101037_c0_g1	0.183844	0.128936	0.313332	0.600513	0.555892	0.179768	_
TRINITY_DN101038_c0_g1	0.301122	0.141889	0.371763	0.178462	0	0.798764	_
TRINITY_DN101039_c0_g1	0.188758	0	0	0.336296	0.694251	0.375227	_
TRINITY_DN10103_c0_g1	3.37125	3.19718	1.56045	2.77429	4.87522	1.60853	Interleukin enhancer-binding factor 3
TRINITY_DN10103_c0_g2	0	0	0	2.84443	0	2.38734	Interleukin enhancer-binding factor 3
TRINITY_DN101040_c0_g1	0.771943	0.233603	0.572133	1.27009	0.710468	0.878757	_
TRINITY_DN101041_c0_g1	1.58418	0.328649	0.511283	0.930943	0.574507	0.585422	hypothetical protein lerEdw1_013363
TRINITY_DN101042_c0_g1	0.229207	0.159966	0	0.780455	0.212501	0.695542	_
TRINITY_DN101043_c0_g1	0.189539	0.268087	0.140354	0.844103	0.958565	0.1884	_
TRINITY_DN101044_c0_g1	0	0	0.127338	0.297154	0.316252	1.03184	_
TRINITY_DN101045_c0_g1	0.679657	0.196497	0.0839709	1.38246	0.959443	0	_
TRINITY_DN101046_c0_g1	0	0.630607	0.336857	0.962313	0.628016	0.456728	_
TRINITY_DN101047_c0_g1	0.567896	0.251592	0.0524921	0.701209	0.260741	0.632956	_
TRINITY_DN101048_c0_g1	0.41333	0.388106	0.204581	0	0.381082	0.137785	_
TRINITY_DN101049_c0_g1	0.284966	0.100288	0.423252	0.998943	0.525638	0.42776	_
TRINITY_DN10104_c0_g1	0.296062	0	0	0.247188	2.21448	0	_
TRINITY_DN101050_c0_g1	0.895136	0.439342	0.203632	0.371257	0.568994	0.681947	_
TRINITY_DN101051_c0_g1	1.31	0.915136	0.488481	2.98454	1.21379	0.661805	_
TRINITY_DN101052_c0_g1	2.09093	3.20922	0.912317	4.4485	2.94569	0.859188	_
TRINITY_DN101053_c0_g1	0.680728	0.120461	0.251905	0.380208	0.781979	1.09809	_
TRINITY_DN101054_c0_g1	0	0.207967	0.224652	1.00027	0.279286	0	_
TRINITY_DN101055_c0_g1	1.2932	2.9819	1.35312	2.40036	2.16168	2.88624	_
TRINITY_DN101056_c0_g1	0.368987	0.433678	0	0.1085	0.113296	0.490964	_
TRINITY_DN101057_c0_g1	0.248932	0.173399	0.185893	1.05315	0.693245	0.252339	_
TRINITY_DN101058_c0_g1	0.250986	0.267567	0.247001	0.303561	0.421789	0.619087	_
TRINITY_DN10105_c0_g1	0.642829	1.34781	0	1.03006	0.198486	0.216417	_
TRINITY_DN101060_c0_g1	1.28991	0.0457451	0	1.27705	0.532818	0	_
TRINITY_DN101061_c0_g1	1.61075	0.160155	0.376452	0.571323	0.54535	0.168304	_
TRINITY_DN101062_c0_g1	0.531922	0.370087	0	0.895712	0.247151	0.269992	_
TRINITY_DN101063_c0_g1	0	0.293676	0.206459	0.731912	0.512773	0.139058	_
TRINITY_DN101064_c0_g1	13.1519	10.4994	22.7747	66.9258	2.04721	10.2775	hypothetical protein lerEdw1_015907
TRINITY_DN101066_c0_g1	0.567639	0.434385	0.257856	1.18749	0.440324	0.73257	_
TRINITY_DN101067_c0_g1	0.321547	0.075704	0.476573	0.475288	0.591772	0.533597	_
TRINITY_DN101068_c0_g1	0	0.246683	0	1.2186	0.324815	0.176699	_
TRINITY_DN101069_c0_g1	7.00847	0.785603	0.171107	9.73936	7.06442	0.422862	_
TRINITY_DN101070_c0_g1	0.391793	0.238973	0.185745	0.841788	0.897108	0.0826765	_
TRINITY_DN101071_c0_g1	0	0.199129	1.03853	0.063079	0	0	NADH dehydrogenase subunit 2
TRINITY_DN101072_c0_g1	0.834186	0.593163	0.508455	1.20082	1.36264	1.07272	_
TRINITY_DN101073_c0_g1	0.495903	0.288276	0.166406	1.22543	0.82665	0.712001	_
TRINITY_DN101074_c0_g1	0.148479	0.940025	0.220621	0.129865	0.410938	1.33837	_
TRINITY_DN101075_c0_g1	0.378058	0.153366	0.159569	0.439055	0.0495425	0.213507	_
TRINITY_DN101076_c0_g1	0	0	0	0.769713	0.405656	0.297026	_
TRINITY_DN101077_c0_g1	1.01478	0.284026	0	0.522827	0	0	_
TRINITY_DN101078_c0_g1	0	0.413848	0.327718	0.514707	0.542626	0.294493	_
TRINITY_DN101079_c0_g1	0	0.346943	0.0912317	0.976499	0.566479	0	_
TRINITY_DN10107_c0_g1	0.743598	0.835263	0.320562	0.614022	0.404095	0.551808	_
TRINITY_DN101080_c0_g1	0.275467	0.44759	0.406578	0.107183	0.360671	0.465764	hypothetical protein lerEdw1_013051, partial
TRINITY_DN101081_c0_g1	0	0.988701	0.176288	0.601988	0.438145	0.95679	_
TRINITY_DN101082_c0_g1	1.20151	0.709975	0.197377	2.34106	0.36768	0.264357	_
TRINITY_DN101083_c0_g1	0.628535	0.331337	0.116781	0.685115	0.290048	0.315079	_
TRINITY_DN101084_c0_g1	0.557135	1.16152	0	0.701036	1.29536	0	_
TRINITY_DN101085_c0_g1	0.808282	0	0.301132	0.347117	0.560947	0.203799	_
TRINITY_DN101086_c0_g1	0.273736	0.190278	0	0.689783	0.508902	0.278134	_
TRINITY_DN101087_c0_g1	0.157134	0.331337	0.467126	0.411069	0.435071	0.630158	_
TRINITY_DN101088_c0_g1	0	0.339738	0	0.413074	1.35678	0	_
TRINITY_DN101089_c0_g1	1.06273	1.04228	0.67599	1.6651	1.17535	1.19232	_
TRINITY_DN10108_c0_g1	0.508804	0.406024	0.235034	0.858897	0.291886	0.314715	_
TRINITY_DN101090_c0_g1	0.217682	0.30856	0	0.651241	1.06618	0	_
TRINITY_DN101091_c0_g1	0.572037	0.903885	0.339241	1.54362	0.959626	1.02622	_
TRINITY_DN101092_c0_g1	0.19996	0.189053	0.0985446	1.07895	0.734286	0.395954	_
TRINITY_DN101093_c0_g1	1.63326	0.687468	0.551553	1.68825	2.01213	1.48708	_
TRINITY_DN101095_c0_g1	0	0.724054	0	2.41272	0.483064	0.263829	_
TRINITY_DN101096_c0_g1	0.149936	0.316374	0.222794	0.655379	0.415008	0.750965	_
TRINITY_DN101097_c0_g1	0	1.51642	0.146665	0	0	0.198438	_
TRINITY_DN101098_c0_g1	0.725958	1.22602	0.43137	1.01701	0.803533	1.16274	_
TRINITY_DN101099_c0_g1	0.233984	0.220988	0.115398	0.13974	0.2866	0.0773468	_
TRINITY_DN10109_c0_g1	0.225438	0.795734	0.083555	0.798235	0.72695	0.112315	_
TRINITY_DN1010_c0_g1	0.236258	0.329567	0.352576	1.40464	0.438145	0.239198	_
TRINITY_DN101100_c0_g1	0	1.56679	0.204248	0	0	2.32568	_
TRINITY_DN101101_c0_g1	1.83148	0.848882	0.468782	4.04917	2.19931	0.907174	_
TRINITY_DN101102_c0_g1	0.290577	0.201778	0	1.45765	1.35269	0.591507	_
TRINITY_DN101103_c0_g1	0.389918	0.0915901	0.0964478	0.457513	0.958127	0.129831	_
TRINITY_DN101104_c0_g1	1.57311	2.19653	2.01146	2.49065	2.70802	6.13489	_
TRINITY_DN101105_c0_g1	0.734452	0.173347	0.181152	0.511101	0.374918	0.0809689	_
TRINITY_DN101106_c0_g1	0.397032	0.187707	0.342406	0.416654	0.425275	0.262089	_
TRINITY_DN101107_c0_g1	0.520131	0	0	1.53536	0	0.263829	cytoplasmic dynein 2 heavy chain 1 isoform X2
TRINITY_DN101108_c0_g1	0.810653	0.797363	0.120529	0.846853	0	0	class E basic helix-loop-helix protein 22
TRINITY_DN101109_c0_g1	0.369898	0.196238	0	1.0716	1.19029	0.0918893	_
TRINITY_DN10110_c0_g1	2.31314	0.945183	1.14859	2.90175	0.178277	0.194181	_
TRINITY_DN101110_c0_g1	0.0589404	0.167296	0.0870966	0.744068	1.08165	0	_
TRINITY_DN101111_c0_g1	0	1.19805	0.319524	0	0	0	_
TRINITY_DN101112_c0_g1	0	0.236028	0	0.292011	0.310429	0.168758	_
TRINITY_DN101113_c0_g1	0	0.419128	0	0.390799	0.549715	0	_
TRINITY_DN101114_c0_g1	0.270332	0.318772	0.0667079	0.803889	0.497013	0.447554	_
TRINITY_DN101115_c0_g2	0.279747	0	0.103859	0.613475	1.03186	0	_
TRINITY_DN101116_c0_g1	0.19944	0.55842	0.148594	0.857213	0.184512	0.603281	_
TRINITY_DN101117_c0_g1	0.257211	0.716124	0	1.73673	0.955323	0	transcription factor EC isoform X1
TRINITY_DN101118_c0_g1	0.130703	0.184212	0.194005	0.460007	0.120454	0.26117	_
TRINITY_DN101119_c0_g1	1.67925	0.0916183	0.0477385	2.15072	0.948573	0.383566	_
TRINITY_DN10111_c0_g1	1.50175	0.697293	0	1.48181	0	0	hemicentin-1-like isoform X4
TRINITY_DN101120_c0_g1	0	0.748463	0.402468	0.452593	0.500093	0.273184	_
TRINITY_DN101121_c0_g1	0	0.27921	0	0	1.10707	1.20656	_
TRINITY_DN101122_c0_g1	0	0	0	1.14433	0.414558	0	hypothetical protein lerEdw1_011067, partial
TRINITY_DN101123_c0_g1	0.503215	1.96307	0.369141	1.56986	0.60592	1.47777	_
TRINITY_DN101124_c0_g1	0.180628	0.253359	0	1.09381	0.834638	0.181685	_
TRINITY_DN101125_c0_g1	0.52466	0.0932968	0.0725691	1.01453	0.330463	0	_
TRINITY_DN101126_c0_g1	0.190375	0.133374	0.283505	1.14897	0.352032	0.766897	_
TRINITY_DN101127_c0_g1	4.99267	2.63179	3.54001	3.92952	4.24314	6.51205	_
TRINITY_DN101128_c0_g1	6.47773	5.31902	1.39503	8.64317	6.3151	2.32825	uncharacterized protein LOC117656492
TRINITY_DN101129_c0_g1	0.276373	0.194631	0.205203	1.21284	0.382241	0.276416	_
TRINITY_DN10112_c0_g1	0.479801	0.678564	0.142127	0.598053	0.379117	1.14479	_
TRINITY_DN101130_c0_g1	1.08653	0.151814	0.162054	0.742851	0.604043	0.219548	_
TRINITY_DN101131_c0_g1	0.158767	0.223153	0.118007	0.830228	0.732727	0.318403	_
TRINITY_DN101132_c0_g1	0.253795	0.27081	0.702034	0.0288791	1.9472	1.15651	hypothetical protein lerEdw1_001543
TRINITY_DN101133_c0_g1	0.262996	0	0.196649	1.77278	1.22154	0.266875	_
TRINITY_DN101134_c0_g1	0.261407	0.552637	0	0.920014	0.963635	0.52234	_
TRINITY_DN101135_c0_g1	0.402297	0.455813	0.178594	0.216052	0.221776	0.319275	_
TRINITY_DN101136_c0_g1	0	0	0	3.15327	3.51842	3.8272	_
TRINITY_DN101137_c0_g1	0.397783	0.280266	0.0984173	0.582955	0.244422	0.397529	_
TRINITY_DN101138_c0_g1	0.490799	0.424007	0.275025	1.08363	0.273249	0.404262	ankyrin repeat domain-containing protein 63
TRINITY_DN101139_c0_g1	0.306493	0.216593	0.302748	1.08915	1.03381	0.508258	_
TRINITY_DN10113_c0_g1	0.32005	0.45213	0.316227	0.757049	0.687166	0.743505	_
TRINITY_DN101140_c0_g1	0.574205	0.219695	0.293452	0.680574	1.33629	0.653907	_
TRINITY_DN101141_c0_g1	0.51658	0.583995	0.0765455	2.56899	1.14059	1.02814	_
TRINITY_DN101142_c0_g1	0	0.649229	0	0.711927	0	0.229211	_
TRINITY_DN101144_c0_g1	0	0.618896	0.446713	0.0603708	0.0616406	0.797763	_
TRINITY_DN101145_c0_g1	0.116147	0.327829	0	0.102694	0.320804	0.463144	_
TRINITY_DN101146_c0_g1	0.191169	0.26784	0	0.659087	0.531656	0	_
TRINITY_DN101147_c0_g1	0.334862	0.315225	0.248206	0.0988441	0.616438	0.66722	_
TRINITY_DN101148_c0_g1	0.542798	4.67229	1.13854	0.403482	0.249493	2.8758	_
TRINITY_DN101149_c0_g1	0	0.52078	0.276566	0.962413	0	0.186961	_
TRINITY_DN10114_c0_g1	1.84654	2.29958	2.74254	3.11248	3.53696	4.40622	_
TRINITY_DN101150_c0_g1	0.503332	0.525773	0.375906	0	0.233595	0.765275	hypothetical protein lerEdw1_004965
TRINITY_DN101151_c0_g1	2.42221	0.200577	0.211626	2.24762	0.131409	0.142587	_
TRINITY_DN101152_c0_g1	1.10314	1.69553	0.535219	1.34784	1.01895	0.875776	_
TRINITY_DN101153_c0_g1	0.30897	0.217222	0	0.40452	0.42767	0.154838	PREDICTED: pulmonary surfactant-associated protein D-like
TRINITY_DN101154_c0_g1	0.474204	0	0	0.837871	0.218327	0.236444	_
TRINITY_DN101155_c0_g1	0.189148	1.67787	0.210093	0.337929	0.706057	0.470015	_
TRINITY_DN101156_c0_g1	0.463455	0.543056	0.229603	0.272745	0.570227	0.309675	_
TRINITY_DN101157_c0_g1	0.574066	0.199342	0.430169	0.240187	0.801702	0	_
TRINITY_DN101158_c0_g1	0.254756	0.180705	0	0.917402	0.116917	0.252125	_
TRINITY_DN101159_c0_g1	0.214276	0	0.159762	0.366657	0.198486	0.216417	_
TRINITY_DN10115_c0_g1	0.945523	0.622522	0.299571	1.3358	0.868076	0.133752	_
TRINITY_DN101160_c0_g1	0	0.562139	0.296116	0.116914	0	0.93031	_
TRINITY_DN101161_c0_g1	0	0.197038	0.424904	0.712557	0.263897	1.1541	_
TRINITY_DN101162_c0_g1	0.237717	0.335376	0.176267	0.524973	0.218897	0.474135	_
TRINITY_DN101163_c0_g1	0.375027	0.0881387	0.278209	1.32241	0.690984	0	_
TRINITY_DN101164_c0_g1	0.321983	0.791845	0.718045	0.280422	0.891747	0.9689	_
TRINITY_DN101165_c0_g1	0.236689	0.280759	0.174534	0.575659	0.650287	0.673196	_
TRINITY_DN101166_c0_g1	0.354174	2.56884	0.262166	0.553234	0.569712	0.967319	hypothetical protein G0U57_021137, partial
TRINITY_DN101167_c0_g1	0.269702	0.612396	0.159239	1.36297	1.63195	0.159784	_
TRINITY_DN101168_c0_g1	0	0.426259	0	0.767957	0	1.25373	_
TRINITY_DN10116_c0_g1	0.223633	0.312292	0.333605	0.953612	0.207279	0.678251	_
TRINITY_DN101170_c0_g1	1.96203	0.347307	0.665413	1.68224	1.35205	0.243345	_
TRINITY_DN101171_c0_g1	0.359372	0.337976	0.177659	0.740491	0.551565	0.119479	_
TRINITY_DN101172_c0_g1	0	0.784476	0	0.191589	0.208309	0.227218	_
TRINITY_DN101173_c0_g1	0.862343	0.166586	0	0.77241	0.504136	0	_
TRINITY_DN101174_c0_g1	0.701547	0.142348	0.0740091	0.362596	0.551476	0.296987	_
TRINITY_DN101175_c0_g1	0	0	0	1.71259	0	0	_
TRINITY_DN101176_c0_g1	1.23799	0	0	1.67667	0.459653	0	_
TRINITY_DN101177_c0_g1	0.327549	0.0929203	0.193695	0.766218	0.420957	0.19455	_
TRINITY_DN101178_c0_g1	0.108451	0.306363	0.3215	0.192282	0.0998033	0.324004	_
TRINITY_DN101179_c0_g1	0.413311	1.02879	0.0508207	1.06501	1.04141	0.271584	_
TRINITY_DN10117_c0_g1	0.227028	0.321697	0.223903	0.92523	0.973148	0.525163	_
TRINITY_DN101180_c0_g1	0.563803	0.39174	0	0.708674	1.04915	0	_
TRINITY_DN101181_c0_g1	0.191962	0.134471	0.142954	0.661671	0.532521	0.386705	_
TRINITY_DN101182_c0_g1	0	0.635605	0.603839	0	0	0.242907	_
TRINITY_DN101183_c0_g1	0.375898	0.106533	0.556067	0.471896	0.138105	0.298103	_
TRINITY_DN101184_c0_g1	3.89044	0.994342	0.689683	6.66934	2.11319	1.24461	adapter molecule crk isoform X2
TRINITY_DN101184_c0_g2	21.1779	18.975	8.43966	32.5965	18.6158	7.8622	adapter molecule crk
TRINITY_DN101185_c0_g1	1.04636	2.9393	4.495	1.7223	1.13393	7.98388	_
TRINITY_DN101186_c0_g1	0.247988	0.174863	0.275934	1.31212	0.342667	0.123755	_
TRINITY_DN101187_c0_g1	3.65809	1.99212	0.724276	4.40817	1.31922	1.29327	_
TRINITY_DN101188_c0_g1	0.257211	0.716124	0	1.30255	1.19415	0.521821	_
TRINITY_DN101189_c0_g1	0.38224	0.0675759	0	0.680731	0.52724	0.379985	_
TRINITY_DN10118_c0_g2	0.274727	0.483697	0	0.602953	0.253287	0.137364	_
TRINITY_DN101190_c0_g1	0.154557	0.14633	0.0380478	0.232878	0.378015	0.45809	FOXP2 protein
TRINITY_DN101191_c0_g1	0.484917	0.168991	0.361903	0.822163	0.449906	0.245618	_
TRINITY_DN101192_c0_g1	1.24516	0	0	0.533828	0.384253	0	_
TRINITY_DN101193_c0_g1	0.480808	1.08796	0.569709	0.941704	0.972726	2.19885	_
TRINITY_DN101194_c0_g1	0.23993	0.334565	0	1.83201	0.66769	0	_
TRINITY_DN101195_c0_g1	20.9551	89.2822	83.6244	29.927	36.6348	128.532	_
TRINITY_DN101196_c0_g1	0.350226	0.614868	0	1.36599	0	0.176221	_
TRINITY_DN101197_c0_g1	10.2288	4.44459	6.16339	6.30428	11.5487	7.6423	_
TRINITY_DN101198_c0_g1	0.0656037	0.232631	0.29096	0.177067	0.662454	0.129887	_
TRINITY_DN101199_c0_g1	0	0.302244	0	1.29436	0	0.218489	_
TRINITY_DN1011_c0_g2	0.458548	0.366113	0.0846916	0.620572	0.368125	0.340045	Kv channel-interacting protein 1 isoform X3
TRINITY_DN101200_c0_g1	14.6522	8.13514	5.18306	17.1177	13.9291	8.32341	hypothetical protein lerEdw1_003537
TRINITY_DN101201_c0_g1	0	0.510675	0.271028	0.472275	0.336536	0.915761	_
TRINITY_DN101202_c0_g1	1.09238	0	0	4.72275	1.17788	0	_
TRINITY_DN101203_c0_g1	0.750564	0.531801	0	0.134612	0.344694	0.0744024	_
TRINITY_DN101204_c0_g1	1.56246	9.1983	2.74254	3.458	1.70298	5.6135	_
TRINITY_DN101205_c0_g1	0.484878	0.274272	0	0.863101	0.535095	0.0964225	_
TRINITY_DN101206_c0_g1	0.391939	0.509613	0.19314	0.705307	0.599645	0.19399	_
TRINITY_DN101207_c0_g1	0.180628	0.253359	0.134434	0.781294	0.500783	0.36337	_
TRINITY_DN101208_c0_g1	0.126388	0.178199	0.187535	1.00228	0.349313	0.252373	_
TRINITY_DN101209_c0_g1	0.48295	0.255463	0.179074	0.746104	0.778339	0.120439	_
TRINITY_DN10120_c0_g1	0.194307	0.367503	0.0957479	0.466307	0.416178	0.12822	hypothetical protein lerEdw1_011221
TRINITY_DN101210_c0_g1	0.674698	0.236868	0	1.1721	0.467374	0	_
TRINITY_DN101211_c0_g1	0.761576	0.0598996	0.0626256	0.680693	0.388813	0.335979	_
TRINITY_DN101212_c0_g1	0.207527	0.290278	0.46407	0.71177	0.384253	0.6284	_
TRINITY_DN101213_c0_g1	0	0	0	1.28963	0	0.133291	uncharacterized protein LOC128345367
TRINITY_DN101214_c0_g1	0	0	0	1.40261	0.940461	0.145814	_
TRINITY_DN101215_c0_g1	0.606885	0.256801	0.180029	1.28553	0.447138	0.484352	_
TRINITY_DN101216_c0_g1	1.61767	0.797729	0.0520066	3.03233	0.77503	0.557395	_
TRINITY_DN101217_c0_g1	0.295045	0.207581	0.109594	0.387211	0.272194	0.147731	_
TRINITY_DN101218_c0_g1	0.217307	0.151814	0.162054	0.928564	0.402695	0.219548	_
TRINITY_DN101219_c0_g1	0	0.466211	0.165992	0.569649	0	0.899809	_
TRINITY_DN10121_c0_g1	0.148479	0.731131	0.330932	0.389595	0.410938	0.297416	_
TRINITY_DN101220_c0_g1	0.133366	0.0939591	0	1.17239	0.491712	0.266581	_
TRINITY_DN101221_c0_g1	2.17864	1.35496	0.834171	3.58334	1.79497	2.00815	_
TRINITY_DN101222_c0_g1	0.595845	1.25738	0.55333	1.69346	1.23686	1.34281	_
TRINITY_DN101223_c0_g1	1.19573	0.687883	0.466454	4.46446	4.90677	0.526598	_
TRINITY_DN101224_c0_g1	0.554418	0.0975998	0.411658	0.364901	0.511209	0	hypothetical protein lerEdw1_011766
TRINITY_DN101225_c0_g1	0.34239	0.362721	0	1.9315	1.10688	0.515921	_
TRINITY_DN101226_c0_g1	7.38252	7.90785	4.30148	11.646	7.78568	8.51663	_
TRINITY_DN101227_c0_g1	0	1.38276	0.533516	3.10235	1.65617	0	_
TRINITY_DN101228_c0_g1	0.190375	0.133374	0.56701	0.492416	0	0.575173	_
TRINITY_DN101229_c0_g1	0.237001	0.361201	0.224799	0.954731	0.961641	0.43379	_
TRINITY_DN10122_c0_g1	0.239478	0.291972	0.100957	2.76931	1.0344	0.202313	_
TRINITY_DN101230_c0_g1	2.45171	0.0370384	0.0770515	5.75539	1.14829	0.206163	RNA-directed DNA polymerase from mobile element jockey
TRINITY_DN101231_c0_g1	0.191278	1.61837	0.29932	1.53224	1.45957	0.82025	_
TRINITY_DN101232_c0_g1	0.137397	0.269746	0.169849	0.695077	0.111082	1.65461	_
TRINITY_DN101233_c0_g1	0.285274	0.202208	0.158215	0.704403	0.130982	0.14132	_
TRINITY_DN101234_c0_g1	0	0.464005	0	0.189032	0.410497	0.671546	_
TRINITY_DN101235_c0_g1	0.265119	0.250139	0.196243	1.1044	0.243689	0.438832	_
TRINITY_DN101236_c0_g2	0.593537	0.281025	0.292191	2.05839	0.72575	0.928195	_
TRINITY_DN101237_c0_g1	1.77815	2.18821	0.469319	3.20836	3.01486	0.4536	low affinity immunoglobulin epsilon Fc receptor-like
TRINITY_DN101238_c0_g1	0.455753	0.161898	0.0336463	1.03219	0.752146	0.26994	_
TRINITY_DN101239_c0_g2	0.268173	1.80684	1.23905	1.46239	1.60175	2.25699	_
TRINITY_DN10123_c0_g1	0.845704	0.19587	0.211123	0.472449	0.262288	0.573451	_
TRINITY_DN101240_c0_g1	0.768303	0.529784	0.0693117	3.42036	1.29138	0.279156	_
TRINITY_DN101241_c0_g1	0.249338	0.439509	0.184964	1.09913	0.114848	0.99552	_
TRINITY_DN101242_c0_g1	16.0579	9.25218	0.846276	9.44873	17.8673	1.16607	hypothetical protein lerEdw1_009071, partial
TRINITY_DN101243_c0_g1	0	0.945183	0	1.16237	0.356524	0.582542	_
TRINITY_DN101244_c0_g1	0.669768	1.76395	1.12066	0.582008	0.927849	0	_
TRINITY_DN101245_c0_g1	0.164451	0.346557	0.122277	0.58054	1.0785	0.165041	_
TRINITY_DN101246_c0_g1	0.334343	0.831673	0.246775	2.08511	0.344785	0.45358	_
TRINITY_DN101247_c0_g1	0	0.375046	0.236064	1.03629	0.488544	0.211431	protein unc-13 homolog B isoform X2
TRINITY_DN101248_c0_g1	0.222997	0.181291	0.0704968	0.753954	0.233474	0.470821	_
TRINITY_DN101249_c0_g3	1.24993	0.221686	0.046191	1.31712	0.459257	0	_
TRINITY_DN10124_c0_g1	0.290927	0.34284	0.0718201	0.949411	0.445912	1.06065	_
TRINITY_DN101250_c0_g1	0.740497	0.199883	0.340955	2.32923	1.1037	1.00667	_
TRINITY_DN101251_c0_g1	0.441749	0.336284	0.234294	1.13185	0.36259	0.782897	_
TRINITY_DN101252_c0_g1	0.213288	0	0	0.547634	0.197551	0.646211	_
TRINITY_DN101253_c0_g1	16.2942	17.1967	4.40202	26.3838	15.5427	8.68579	hypothetical protein lerEdw1_006071
TRINITY_DN101254_c0_g1	0.0714633	0.203271	0.105454	0.941963	0.425641	0.493148	_
TRINITY_DN101255_c0_g1	1.00666	0.175258	0.375906	1.48928	0.934381	2.29583	_
TRINITY_DN101256_c0_g1	0.543729	0.171464	0.13393	0.544512	0.277211	0	_
TRINITY_DN101257_c0_g1	0.155534	0.328013	0.346743	0.678503	0.4306	0.311812	_
TRINITY_DN101258_c0_g1	0.208471	0.437331	0	0.714785	0.386023	0.210424	_
TRINITY_DN101259_c0_g1	0	1.06052	0.836927	0	0.23095	0.625664	_
TRINITY_DN10125_c0_g1	0	0.639864	0	0.390228	0.212501	0.927389	_
TRINITY_DN101260_c0_g1	0.0641346	0	0.426628	0.23092	0.412085	0.190429	_
TRINITY_DN101261_c0_g1	0	0.438818	0.115978	0.816831	0.288054	1.25159	_
TRINITY_DN101262_c0_g1	0.107434	0.151759	0	2.09599	0.296584	0.106973	hypothetical protein DUI87_19876
TRINITY_DN101263_c0_g1	0.441148	0.413848	0	0.514707	0.813938	0	_
TRINITY_DN101264_c0_g1	1.25338	0.457167	0.109056	1.45519	1.08341	0.36536	_
TRINITY_DN101265_c0_g1	0.197719	0.27688	0.294611	1.02036	0.914507	0.597931	_
TRINITY_DN101266_c0_g1	0.082935	0	0	0.741698	0.381034	0.164606	_
TRINITY_DN101267_c0_g1	0.256898	0.318877	0.237349	0.173427	0.117904	0.254264	_
TRINITY_DN101268_c0_g1	0	0	0.0402253	1.42628	0	0	_
TRINITY_DN101269_c0_g1	0.0481618	0.171046	0.24893	0.523098	0.220821	0.0951205	uncharacterized protein LOC129333892
TRINITY_DN10126_c0_g1	12.7309	2.7501	2.41678	4.57534	5.71154	4.29394	_
TRINITY_DN101270_c0_g1	1.4962	2.59105	0.764376	1.88149	2.77758	1.55118	hypothetical protein lerEdw1_012790
TRINITY_DN101271_c0_g1	0.916828	0	0.512968	0.390228	0.425001	0.231847	_
TRINITY_DN101272_c0_g1	0.791877	0.127669	0	1.83235	0.530344	0	_
TRINITY_DN101273_c0_g1	191.291	151.446	164.239	132.773	160.936	163.802	NADH dehydrogenase
TRINITY_DN101274_c0_g1	0.173402	0.0613611	0.0641703	0.696938	0.079685	0.172171	_
TRINITY_DN101275_c0_g1	0	0.374238	0.132333	0.615971	0.328636	0.357602	_
TRINITY_DN101276_c0_g1	0.456841	0.646367	0	1.87394	0.335992	0.181552	_
TRINITY_DN101277_c0_g1	0.0939919	0.132953	0	0.586181	0.432117	0.186834	Papilin
TRINITY_DN101278_c0_g1	0	0.101534	0	0.252728	0.665358	1.01086	_
TRINITY_DN101279_c0_g1	0.341116	0.478941	0	0.740276	0.787701	0.171324	_
TRINITY_DN10127_c0_g1	0.207807	0.403028	0.106615	0.16662	0.14232	0.232944	_
TRINITY_DN10127_c0_g2	0.184732	0.648276	0.273232	0.701018	0.412881	0.145441	_
TRINITY_DN101280_c0_g1	0.737077	0.347923	0.181802	0.586145	0.451493	0.325047	_
TRINITY_DN101281_c0_g1	0.495194	0	0.554656	0.209584	0.459653	0.250976	_
TRINITY_DN101282_c0_g1	0.139874	0.886336	0.830869	0.368085	0.386947	0.559696	_
TRINITY_DN101283_c0_g1	1.7971	0.658239	0.642445	2.19623	1.91484	0.458597	unnamed protein product, partial
TRINITY_DN101284_c0_g1	0.394752	0.373273	0.194532	0.59188	0.603967	0.260527	_
TRINITY_DN101285_c0_g1	0.244688	0.517667	0.272223	0.431779	0	0.976596	_
TRINITY_DN101287_c0_g1	0.0812876	0.375557	0.17998	0.11065	0.111761	0.922173	_
TRINITY_DN101288_c0_g1	0.184403	0.610531	0.181698	0.830707	0.733362	0.304072	_
TRINITY_DN101289_c0_g1	0.608871	0.568053	0	0.697103	0.375641	0	_
TRINITY_DN10128_c0_g1	1.6451	1.71061	2.43669	5.68484	11.7471	4.04108	_
TRINITY_DN101290_c0_g1	0.368411	0.521215	0.068191	0.492661	0.508061	0.18303	PDXD1 protein
TRINITY_DN101291_c0_g1	0.280604	0.296338	0	0.615265	0.388142	0	_
TRINITY_DN101292_c0_g1	1.13354	0.0617086	0.129077	0.545064	0.641138	0.346332	_
TRINITY_DN101293_c0_g1	0.437948	0.309261	0.649186	1.84348	2.72061	0.654272	_
TRINITY_DN101294_c0_g1	0.147694	1.77918	0.218466	1.45748	0.746052	0.951484	_
TRINITY_DN101295_c0_g1	0.462598	0.410367	0.341769	0.365134	0.371387	0.857681	MICU2 protein
TRINITY_DN101296_c0_g1	2.12377	59.8571	2.89092	2.62878	8.72415	7.72578	bone sialoprotein 2
TRINITY_DN101297_c0_g1	0.647486	0.59874	0.286578	1.70892	0.712035	0.191402	transcription factor AP-2-beta isoform X1
TRINITY_DN101298_c0_g1	0.328502	0.433383	0.0346484	0.637406	0.387273	0.0926694	_
TRINITY_DN101299_c0_g1	0	0.242131	0.256613	0.44887	0.7966	0.346599	_
TRINITY_DN10129_c0_g1	0.0715411	0.202835	0.105807	0.899242	1.31392	0.354415	_
TRINITY_DN1012_c0_g1	0.327767	0.262085	0.241909	0.631992	0.525757	0.202095	_
TRINITY_DN101300_c0_g1	0	0.757307	0.444099	0.300136	0.24512	2.77575	_
TRINITY_DN101301_c0_g1	0.126738	0.536058	0.376114	0.558295	0.233525	0.506167	_
TRINITY_DN101302_c0_g1	0.896074	0	0	0.775588	0	0	_
TRINITY_DN101303_c0_g1	0.231229	0.600612	0.171049	0.345347	0.424815	0.993542	_
TRINITY_DN101304_c0_g1	0.162131	0.455636	0.361588	0.564568	1.04775	0	_
TRINITY_DN101305_c0_g1	0	0.156107	0.327727	0.391705	0.305226	0.991024	_
TRINITY_DN101307_c0_g1	1.47158	1.70745	0.916882	3.42018	2.38579	2.06124	_
TRINITY_DN101308_c0_g1	0.251997	0.178391	0.062164	0.901129	0.617516	0.166743	_
TRINITY_DN101309_c0_g1	0.0666533	0.472632	0.147817	0	0.0611905	1.05588	_
TRINITY_DN10130_c0_g2	1.12526	0.799865	0.303513	1.47264	0.722645	0.333734	_
TRINITY_DN101310_c0_g1	0.493228	0.278953	0.0730643	0.526478	0.362909	0.294318	_
TRINITY_DN101311_c0_g1	3.11566	0.932422	1.49393	1.32918	2.18621	1.12476	_
TRINITY_DN101312_c0_g1	0.625044	0.264416	0.278209	0.881605	0.345492	0	_
TRINITY_DN101313_c0_g1	0.248043	0.170259	0.244097	0	0.29671	0	_
TRINITY_DN101313_c0_g2	0	0.610972	0	0.973748	0.212221	0.35355	_
TRINITY_DN101314_c0_g1	0	1.19325	0.113267	0.41172	0.0703272	0.683191	_
TRINITY_DN101315_c0_g1	0.828358	0.31908	0.333091	0.538449	0.413632	0.520817	_
TRINITY_DN101316_c0_g1	0.243516	0.22991	0.0600614	0.508461	0.298333	0.402669	_
TRINITY_DN101317_c0_g1	0.200836	0.189876	0.0989782	0.300993	0.245839	0.331421	PREDICTED: zinc finger protein 773-like
TRINITY_DN101318_c0_g1	0	1.03238	0.242793	0	0.150755	0.65535	_
TRINITY_DN101319_c0_g1	0	1.20754	0.184885	0.209584	0	1.0039	_
TRINITY_DN10131_c0_g1	0.57171	0.201194	0	0.87667	0.527291	0.286081	_
TRINITY_DN101320_c0_g1	0.504168	0.236028	0.499918	0.584022	0.620857	0.337516	_
TRINITY_DN101321_c0_g1	0.678622	0.241242	0.19474	0.342483	0.345504	0.0743532	_
TRINITY_DN101322_c0_g1	0.777608	0.527843	0.104313	2.18518	0.550585	0.348426	zinc finger and BTB domain-containing protein 34
TRINITY_DN101323_c0_g1	0.393173	0.55623	0.116193	0.562689	1.15677	0.472386	_
TRINITY_DN101324_c0_g1	0.2387	0.332903	0	0.607739	0.221388	0	_
TRINITY_DN101325_c0_g1	0	0.259519	0.181971	0.216443	0.451961	0.612034	_
TRINITY_DN101326_c0_g1	0.27146	0.458535	0.200266	0.864231	0.715063	0.535086	uncharacterized protein LOC120304425
TRINITY_DN101327_c0_g1	0.353549	0.761948	0.625043	0.887165	0.842605	1.53522	_
TRINITY_DN101328_c0_g1	0.776324	6.71589	2.25881	1.57201	1.84225	4.73342	_
TRINITY_DN101329_c0_g1	0.247597	0.34501	0	1.04792	0.919307	0.250976	_
TRINITY_DN10132_c0_g1	0.272145	7.00084	1.01801	4.11626	1.5179	0.276474	_
TRINITY_DN101330_c0_g1	1.43372	0.25141	0.133379	0.310235	0.331234	0.360456	_
TRINITY_DN101331_c0_g1	0.311068	0.218675	0.346743	0.542802	0.143533	0	_
TRINITY_DN101332_c0_g1	0	0.769513	0.242279	1.5453	0.701967	0	_
TRINITY_DN101333_c0_g1	0.36052	0.153315	0.159965	0.841417	0.397292	0.214339	hypothetical protein lerEdw1_006220
TRINITY_DN101334_c0_g1	0.591245	0.17937	0.250038	0.679475	0.232855	0.167676	_
TRINITY_DN101335_c0_g1	0.273736	0	0	2.06935	0.508902	0	_
TRINITY_DN101336_c0_g1	0	1.85644	0.627179	0	0	0	uncharacterized protein LOC117675694
TRINITY_DN101337_c0_g1	0.567443	0.334423	0.420187	0.673934	1.04354	0.282009	_
TRINITY_DN101338_c0_g1	0.573123	0.949907	0.211584	0.821448	0.832103	0.235805	hypothetical protein lerEdw1_015454
TRINITY_DN101339_c0_g1	0.294279	0.32561	0.144723	0.476081	0.38943	0.0966613	_
TRINITY_DN10133_c0_g1	0.103549	1.09744	0	0.367799	0.194251	0	_
TRINITY_DN101340_c0_g1	0.719965	0.0726793	0	1.00488	0.18924	0.204692	_
TRINITY_DN101341_c0_g1	1.68308	0.441239	1.41154	0.180223	0.389591	0.637192	_
TRINITY_DN101342_c0_g1	0.223633	0.312292	0.166803	0.381445	0.207279	0.226084	_
TRINITY_DN101343_c0_g1	6.04475	9.39424	2.55704	7.26809	6.13241	4.05143	hypothetical protein lerEdw1_014954
TRINITY_DN101344_c0_g1	3.11986	0.128674	0.136611	3.01357	1.01778	0.184657	_
TRINITY_DN101345_c0_g1	1.01543	0.508038	0.527275	0.614972	1.13735	0.704607	_
TRINITY_DN101346_c0_g1	9.58387	9.24181	5.10321	10.9028	7.5405	5.68028	ubiquitin-conjugating enzyme E2 S
TRINITY_DN101347_c0_g1	0.370006	0.259357	0	0.319605	0.171015	0.558559	_
TRINITY_DN101348_c0_g1	0	0.925219	0.198909	0	0.247151	1.07997	_
TRINITY_DN101349_c0_g1	9.46043	6.39169	2.97215	6.38186	7.51562	4.65481	_
TRINITY_DN10134_c0_g1	0.380649	1.2023	0.624358	0.92062	0.504013	0.584251	hypothetical protein EYD10_17601
TRINITY_DN101350_c0_g1	0.164678	0.291487	0.0609291	0.957474	0.453939	0.408524	unnamed protein product
TRINITY_DN101351_c0_g1	0	0	0.444015	0.257681	0	0	_
TRINITY_DN101351_c0_g2	4.22357	1.11107	0.897586	2.67819	1.17437	1.17215	hypothetical protein lerEdw1_008847
TRINITY_DN101352_c0_g1	0	1.09644	0.105153	0	0	0.283376	_
TRINITY_DN101353_c0_g2	0	0.514695	0.273223	0.793045	0.848153	0.55397	_
TRINITY_DN101354_c0_g1	0.131773	0.373806	0.0974065	0.355627	0.423387	0.326131	_
TRINITY_DN101355_c0_g1	0.192674	0.637754	0.996866	0.289045	0.353713	0.762793	_
TRINITY_DN101356_c0_g1	2.34256	0.971945	0.144563	4.68953	3.05169	0.970469	hypothetical protein GDO81_015421
TRINITY_DN101357_c0_g1	0.794305	0.556114	0	2.21973	0.183703	0.200198	_
TRINITY_DN101358_c0_g4	0.790878	0.969078	0.147306	0.680241	0.914507	0.597931	_
TRINITY_DN101359_c0_g1	0.160435	0	0	1.25772	0.296198	0.160911	_
TRINITY_DN10135_c0_g2	0.409448	0.580588	0.40361	0.429355	0.187963	0.202739	_
TRINITY_DN101360_c0_g1	0.570682	0.59444	0	0.477679	0.796665	0.290292	_
TRINITY_DN101361_c0_g1	0.167442	0.117597	0	0.436506	0	0.336254	_
TRINITY_DN101362_c0_g1	0.405914	0.568053	0.453723	1.04565	0.563461	1.22836	_
TRINITY_DN101363_c0_g1	1.25934	0.59932	0.482106	3.51845	2.01004	1.11525	_
TRINITY_DN101364_c0_g1	0.192762	0.945183	0.143554	0.332105	0.178262	0.582542	_
TRINITY_DN101365_c0_g1	0	0	0.187953	1.06377	0	0.510184	_
TRINITY_DN101366_c0_g1	0.902569	0.105799	0.335297	0.788906	0.578559	0	_
TRINITY_DN101367_c0_g1	0.111893	0.631973	0.0829388	2.37783	0.617954	0.111479	_
TRINITY_DN101368_c0_g1	0.87115	0.463283	0.323527	1.84306	1.47314	0.595637	_
TRINITY_DN101369_c0_g1	0.162706	0.571536	0	1.84101	0.150215	0	_
TRINITY_DN101370_c0_g1	0.688397	0.852655	0.955286	1.9987	1.34442	1.02518	_
TRINITY_DN101371_c0_g1	0.460699	0	0	1.17612	0.640647	0	_
TRINITY_DN101372_c0_g1	0.132535	0.375932	0.195945	1.0133	0.243341	0.328035	_
TRINITY_DN101373_c0_g1	0.134937	0.475259	0.200329	0.711342	0.248775	0.674453	_
TRINITY_DN101374_c0_g1	0	1.05715	0	0.427645	0.704637	0	PREDICTED: putative sodium-coupled neutral amino acid transporter 11
TRINITY_DN101375_c0_g1	1.78896	0.172736	0.541516	2.3284	1.34489	0.0806783	_
TRINITY_DN101376_c0_g1	0.173785	0.609844	0.25858	0	0.321082	0	_
TRINITY_DN101377_c0_g1	0.588372	0.408447	0	0.737281	0.274003	0.29952	_
TRINITY_DN101378_c0_g1	0.599635	0.524306	0.204323	1.50402	1.35334	0.409831	_
TRINITY_DN101379_c0_g1	0.486171	0.631143	0.419682	0.0725124	0.297803	0.562728	_
TRINITY_DN10137_c0_g1	0.508013	0	0.0881621	1.60602	0.246357	0.206049	_
TRINITY_DN101380_c0_g1	0.896236	0.8377	0.696544	2.13544	0.994805	1.58354	_
TRINITY_DN101381_c0_g1	0.0645866	0.713736	0.143215	0.618507	0.296429	0.578769	_
TRINITY_DN101382_c0_g1	10.2422	4.34167	2.66081	15.6988	13.0569	4.55526	_
TRINITY_DN101383_c0_g1	1.21372	0.398512	0.0918212	1.21845	0.969309	0.183961	_
TRINITY_DN101384_c0_g1	0.169925	0.596492	0	1.03276	0.3139	0.341348	_
TRINITY_DN101385_c0_g1	0.464589	0.163915	0	0.410777	0.855479	0	_
TRINITY_DN101386_c0_g1	0.171195	0.480702	0.127338	0.148577	0	0.859868	_
TRINITY_DN101387_c0_g1	0.46819	0.767931	0.463914	0.680692	0.864161	0.469346	_
TRINITY_DN101388_c0_g1	0.295998	0.312363	0.219902	0.258933	0.682702	0.296435	_
TRINITY_DN101389_c0_g1	0.169298	0.118865	0.125912	0.147023	0.625491	0.340069	_
TRINITY_DN10138_c0_g1	0.275335	0.382688	0.20604	0.693458	0.255992	1.11934	_
TRINITY_DN101390_c0_g1	0	0.0947763	0.099868	0.354674	0.496078	0.268974	_
TRINITY_DN101391_c0_g1	0	0.620073	0	0.24862	0.832445	0.303397	_
TRINITY_DN101392_c0_g3	0.190266	0.948536	0.224385	0.57412	0.487684	0.492879	collagen alpha-1(I) chain-like
TRINITY_DN101393_c0_g1	0.307569	0.21313	0	1.02394	0.573428	0.313432	_
TRINITY_DN101394_c0_g1	3.67625	3.34076	1.85917	6.4433	5.32818	3.31952	_
TRINITY_DN101395_c0_g1	0.99735	0.52741	0.832339	3.07758	1.03364	0.6222	_
TRINITY_DN101396_c0_g1	1.78219	0.199025	0.0694544	0.501445	0.689964	0.186446	_
TRINITY_DN101397_c0_g1	7.88545	5.27962	2.13407	16.7527	15.2368	4.93612	_
TRINITY_DN101398_c0_g1	0	1.20675	0	0.136138	0	0.312897	_
TRINITY_DN101399_c0_g1	19.9551	5.5291	4.10292	18.0098	13.163	6.80327	_
TRINITY_DN1013_c0_g1	2.82047	0.131769	0.560019	0.649012	0	0.189316	_
TRINITY_DN101400_c0_g1	0	1.36703	0	0.168028	0.541641	0.196708	_
TRINITY_DN101401_c0_g1	0.565135	0.265388	0.140282	1.29585	0.173609	1.13515	_
TRINITY_DN101402_c0_g3	0.140667	10.9154	11.1294	0.126347	2.97095	20.1364	_
TRINITY_DN101403_c0_g1	0.323058	1.82535	1.03746	0.572928	0	1.07228	_
TRINITY_DN101404_c0_g1	1.85709	0.228704	0.119485	6.2147	1.18699	2.4031	_
TRINITY_DN101406_c0_g1	1.13284	0.529177	0.843428	0.977228	1.57103	1.52088	_
TRINITY_DN101407_c0_g1	2.17026	0.664937	0.517255	2.36936	1.31539	0.361948	kinesin heavy chain
TRINITY_DN101408_c0_g1	0.308557	0.218038	0.304799	0.274057	0.378479	0.51173	_
TRINITY_DN101409_c0_g2	0	1.84287	0.389387	0	0	0.0433835	_
TRINITY_DN10140_c0_g1	0.245011	0	0	0.830128	1.5915	0.248277	hypothetical protein lerEdw1_011740
TRINITY_DN101410_c0_g1	0.454267	0.851908	0	0.264618	0.6986	0.151703	_
TRINITY_DN101411_c0_g1	0	0.35279	0.249037	0.582008	0.773208	0.50438	_
TRINITY_DN101412_c0_g1	0	0	0.464127	0.515045	0	0.946478	_
TRINITY_DN101413_c0_g1	0.311352	0.0733268	0.230683	0.645054	0.763858	0.619719	_
TRINITY_DN101414_c0_g1	0.397783	0.0934221	0.196835	1.39909	0.977688	1.45761	_
TRINITY_DN101415_c0_g1	0.555008	0.129679	0	0.479408	0	0.744745	_
TRINITY_DN101416_c0_g1	0	0	0.207281	0.464853	1.54497	0.281505	uncharacterized protein LOC128351321 isoform X1
TRINITY_DN101417_c0_g1	0.235126	0.0334053	0.451356	0.425795	0.215594	1.71793	_
TRINITY_DN101418_c0_g1	1.45289	1.00889	0	0.242942	0	0.591507	_
TRINITY_DN101419_c0_g1	0	0.0865062	0	0.649329	0.790932	0.367221	_
TRINITY_DN10141_c0_g1	0.886487	1.09537	0.164262	0.883387	0.203979	0	_
TRINITY_DN101420_c0_g1	0.448341	0	0	1.96005	0	0.149698	protein phosphatase Slingshot homolog 2 isoform X5
TRINITY_DN101421_c0_g1	0.608913	0.502058	0.300724	1.53315	0.37342	0.201934	_
TRINITY_DN101422_c0_g1	0	0.577022	0.101368	1.19905	0.251765	0.409588	_
TRINITY_DN101423_c0_g1	0.083479	0	0	0.102593	0.146469	0	_
TRINITY_DN101424_c0_g1	1.13454	0	0	0.950076	0.791691	0	_
TRINITY_DN101425_c0_g1	0.57741	0.408811	0.91559	2.21342	0.530553	2.53746	_
TRINITY_DN101426_c0_g1	0.225837	0.315304	0.168428	0.192463	0.628016	0.456728	_
TRINITY_DN101427_c0_g1	0.503332	0	0.187953	1.06377	0	0	_
TRINITY_DN101428_c0_g1	0	0.793766	0.702857	0	0.349117	0.760438	_
TRINITY_DN101429_c0_g1	0.187271	0	0	0.808157	0.34627	0	_
TRINITY_DN10142_c0_g1	0.843082	0.0596809	0.124788	0.602899	0.6198	0	_
TRINITY_DN101430_c0_g1	0.729465	0.221979	0.0384818	1.37816	1.72047	0.102964	_
TRINITY_DN101431_c0_g1	0.274105	0.129273	0	0.488855	0.167996	0.181552	_
TRINITY_DN101432_c0_g1	1.65833	0	0	1.7512	0	0	_
TRINITY_DN101433_c0_g1	0.233847	0.326298	0.174486	0.993858	0.216829	0	_
TRINITY_DN101434_c0_g1	0	0.56538	0.0992802	0.352697	1.10961	0.401061	_
TRINITY_DN101435_c0_g1	0	0.297236	0.209004	0.493627	0.129781	1.2672	_
TRINITY_DN101436_c0_g1	0.642138	0.585576	0.747081	3.9036	2.19525	1.73174	_
TRINITY_DN101437_c0_g1	0.138337	0.343248	0.0511394	0.559347	0.317545	0.137013	_
TRINITY_DN101438_c0_g1	0.189148	0.668847	0.63028	0.842418	0.782653	0.0940029	_
TRINITY_DN101439_c0_g1	0.210677	0.547604	0.0519265	0.378474	0.580378	0.2087	_
TRINITY_DN10143_c0_g1	0	1.45362	0.415018	0	0	1.11406	_
TRINITY_DN101440_c0_g1	1.79903	1.37008	1.58052	1.69903	1.76428	2.97402	_
TRINITY_DN101441_c0_g1	0.304491	0.123641	0.128437	0.907004	0.837419	0	_
TRINITY_DN101442_c0_g1	0.269028	0.187116	0	2.48926	1.25023	0	_
TRINITY_DN101443_c0_g1	0.422796	0.149333	0	0.562737	0.486276	0.210441	_
TRINITY_DN101444_c0_g1	0	0.205456	0.221897	0.247188	0	0.301463	_
TRINITY_DN101445_c0_g1	0.122023	0.258152	0.180995	0	0.337152	0.486976	bifunctional phosphoribosylaminoimidazole carboxylase/phosphoribosylaminoimidazole succinocarboxamide synthetase isoform X1
TRINITY_DN101446_c0_g1	0.142483	0.702018	0.105813	0.749207	1.18268	0.142587	_
TRINITY_DN101447_c0_g1	0.195969	0.370628	0.0482851	0.822859	0.419752	0.258653	_
TRINITY_DN101449_c0_g1	1.78115	2.42236	1.60014	2.91843	3.01638	1.52749	hypothetical protein lerEdw1_008863
TRINITY_DN10144_c0_g1	0.281465	0.198157	0.104502	0.493627	0.259563	0.281601	_
TRINITY_DN101450_c0_g1	0.157134	0	0	1.23321	0.145024	0.157539	_
TRINITY_DN101451_c0_g1	7.1119	14.2378	3.60038	11.1042	5.13385	6.9472	_
TRINITY_DN101452_c0_g1	3.82193	0.176466	0.122969	0.743005	0.381729	0.247362	_
TRINITY_DN101453_c0_g1	0.467316	0.331623	0.0431584	0.474148	0.267991	0.635432	_
TRINITY_DN101454_c0_g1	0.719673	0.757142	0.268554	0.783946	1.49639	0.544063	_
TRINITY_DN101455_c0_g1	0.15543	0.294307	0.114791	0.936682	0.380159	0.153566	_
TRINITY_DN101456_c0_g1	0.278155	0.131737	0.239586	0.545821	0.467572	0.137306	inactive N-acetylated-alpha-linked acidic dipeptidase-like protein 2 isoform X2
TRINITY_DN101457_c0_g1	1.08858	0.378424	0	1.14341	0.252984	0.829423	_
TRINITY_DN101458_c0_g1	0.834173	0.588417	0.0883643	2.10513	0.438941	0.475389	_
TRINITY_DN101459_c0_g1	0	0.103136	0	1.02628	0.405656	0	_
TRINITY_DN10145_c0_g1	0.677191	0.950917	0.251825	0.735116	0.312746	0	_
TRINITY_DN101460_c0_g1	0	0.421137	0.682682	0	0	0.928074	_
TRINITY_DN101461_c0_g1	0.238335	0.420298	0.176729	0.842052	0.438941	0	_
TRINITY_DN101462_c0_g1	0.296957	0.522236	0.110311	0.389595	0	0.148708	phospholipid-transporting ATPase ABCA7
TRINITY_DN101463_c0_g1	0.135675	0.288586	0.150454	0.853744	0.0622819	0.0671756	_
TRINITY_DN101464_c0_g1	0.604894	0.783791	0.149363	2.32987	0.463676	0.501455	_
TRINITY_DN101464_c1_g1	1.46785	1.41658	0.563944	2.2238	2.10108	1.27743	_
TRINITY_DN101465_c0_g1	0.499681	0.282551	0.222079	0.444277	0.367686	0.596424	_
TRINITY_DN101466_c0_g1	3.72307	2.59234	2.38538	3.00799	4.77385	3.99048	_
TRINITY_DN101467_c0_g1	1.19925	0	0.224652	1.00027	0	0	_
TRINITY_DN101468_c0_g1	0.261528	0.18201	0.195521	0.440924	0.242906	0.265338	_
TRINITY_DN101469_c0_g1	0.248932	0.346797	0.185893	0.42126	0.924326	0.252339	PREDICTED: piggyBac transposable element-derived protein 5
TRINITY_DN10146_c0_g1	1.37809	0.413568	0	1.18564	0.182107	0.595314	_
TRINITY_DN101470_c0_g1	0.134937	0.190104	0.500823	0.118557	0.497551	0.134891	_
TRINITY_DN101471_c0_g1	0.156063	1.86498	0.463914	0.816831	1.44027	2.03383	_
TRINITY_DN101472_c0_g1	1.42392	2.67427	1.50657	2.31482	2.86892	2.32783	_
TRINITY_DN101473_c0_g1	0.990389	0.69002	0	0	0.919307	0	_
TRINITY_DN101474_c0_g2	0.412334	0.218524	0.229117	0.183101	0.189668	1.0258	_
TRINITY_DN101475_c0_g1	2.60941	0.366648	0.594094	3.42083	3.00783	0.285684	_
TRINITY_DN101476_c0_g1	2.21178	0.787265	0.173102	2.44588	1.12104	0.383583	_
TRINITY_DN101477_c0_g1	0.279113	0.394846	0.137774	1.07792	0.427706	0.740984	_
TRINITY_DN101478_c0_g1	0.0590924	0.125794	0.043661	0.745948	0.271112	0.116885	_
TRINITY_DN101479_c0_g1	0.538163	0.284329	0.199736	1.77337	0.372059	0.403461	_
TRINITY_DN10147_c0_g1	0.218452	0.231399	0.161907	0.580816	0.100522	0.217571	_
TRINITY_DN101480_c0_g1	0.268146	0.494957	0.237668	0.242239	0.196774	0.68899	_
TRINITY_DN101481_c0_g1	0.392088	0.274554	0	0.6748	0.725313	0.197573	_
TRINITY_DN101482_c0_g1	1.04668	0.24864	0.389362	3.62958	1.9339	1.05192	_
TRINITY_DN101483_c0_g1	0.31092	0.110122	0.0575022	0.696394	0.285623	0.308326	_
TRINITY_DN101484_c0_g1	0.330087	0	0	1.5789	0	0	_
TRINITY_DN101485_c0_g1	0.114904	0.555662	0.250046	0.298632	0.621006	0.224069	_
TRINITY_DN101486_c0_g1	0.541883	0.506717	0	1.09381	0.166928	0	arf-GAP with GTPase, ANK repeat and PH domain-containing protein 2 isoform X2
TRINITY_DN101487_c0_g1	0	0.156146	0	0	0.621837	2.03475	_
TRINITY_DN101488_c0_g1	2.53286	2.56353	0.978487	4.77621	2.83501	1.20535	_
TRINITY_DN101489_c0_g1	0.712419	0.662473	0.177193	0.604834	0	0.961803	_
TRINITY_DN10148_c0_g1	0.845704	0.587609	0.211123	0.944899	0	0.286726	_
TRINITY_DN101490_c0_g1	0.34757	0.853781	0.12929	0.753461	0.321082	0	Nidogen-2, partial
TRINITY_DN101491_c0_g1	0	0.163149	0	1.19263	0	0.236705	_
TRINITY_DN101492_c0_g1	0.614312	0.721932	0.3052	3.69028	1.89519	1.23952	_
TRINITY_DN101492_c1_g1	0	0.223917	0.473684	0.555307	0.441179	0.63907	_
TRINITY_DN101493_c0_g1	0.516512	0	0.254394	0.932	0.315932	0.170237	_
TRINITY_DN101494_c0_g1	0.080601	0.399533	0.35782	0.216421	0.37028	0.479765	_
TRINITY_DN101495_c0_g1	0.495194	0	0	0.838335	0.68948	0.250976	_
TRINITY_DN101496_c0_g1	0.944141	3.85449	1.36735	2.19392	1.92244	1.8613	_
TRINITY_DN101497_c0_g1	0.165043	0.579643	0.368164	0.717681	0.152392	0.331297	_
TRINITY_DN101498_c0_g1	0	0.496855	0.177193	0.806446	0.440448	0.480902	_
TRINITY_DN101499_c0_g1	0.178815	0.506087	0.860398	1.35627	0.821857	0.976838	_
TRINITY_DN10149_c0_g5	0.536433	1.60098	0.490435	2.37287	5.62434	1.11866	_
TRINITY_DN10149_c0_g8	2.4357	10.5662	2.18744	14.1341	10.7811	10.9435	splicing factor 1, isoform CRA_b
TRINITY_DN1014_c0_g1	0.567099	1.23992	0.225408	1.58183	1.43969	0.817971	_
TRINITY_DN101500_c0_g1	0	0	0	0.524996	0.377332	0.616946	_
TRINITY_DN101501_c0_g1	0.302845	0.212977	0	1.19078	0.55888	0.60681	_
TRINITY_DN101502_c0_g1	0	0.300853	0	1.47296	1.79488	0.217448	_
TRINITY_DN101503_c0_g1	1.04236	0.145777	0.466208	0.804433	0.386023	0.210424	_
TRINITY_DN101504_c0_g1	0.242459	0.337982	0.361903	0	0.449906	0.245618	_
TRINITY_DN101505_c0_g1	0	0.447939	0.282874	0.335866	0.585443	0.126899	_
TRINITY_DN101506_c0_g1	0.503709	0.250198	0.0743352	0.637872	0.369868	0.149192	TPC13 protein
TRINITY_DN101507_c0_g1	0.212309	0.148415	0.316582	0.363516	0.589871	0	_
TRINITY_DN101508_c0_g3	20.6719	4.2145	13.0392	35.4772	15.6574	17.2789	_
TRINITY_DN101509_c0_g1	0.295998	0.312363	0.219902	0.517866	0.955783	0	_
TRINITY_DN10150_c0_g1	0.123933	0.175845	0.137384	0.279101	0.454975	0.490496	_
TRINITY_DN101510_c0_g1	0.665749	0.157965	0.145444	1.62012	0.60964	0.4126	_
TRINITY_DN101511_c0_g1	0.242657	0.630037	0.239393	0.217164	0.297275	0.401231	_
TRINITY_DN101512_c0_g1	2.24512	2.03418	0.0801552	0.954456	3.0196	0.142802	hypothetical protein lerEdw1_009888
TRINITY_DN101513_c0_g1	0.502972	0.284395	0.0745167	0.983624	0.277591	0.300203	_
TRINITY_DN101514_c0_g2	0.432731	0.910143	0.238287	1.56322	1.28446	0.747036	_
TRINITY_DN101515_c0_g1	0.222159	0.313712	0	0.295149	0.511192	0	_
TRINITY_DN101516_c0_g1	0.60355	0.14079	0.899489	1.38278	0.372303	1.42021	_
TRINITY_DN101517_c0_g1	2.84496	1.96911	1.302	3.71452	2.73634	2.81717	_
TRINITY_DN101518_c0_g1	0.218333	1.06766	0.162827	1.30574	2.02298	0.220602	_
TRINITY_DN101519_c0_g1	8.88678	10.6359	6.4786	10.6834	7.44775	7.85171	_
TRINITY_DN10151_c0_g2	0.105943	0.224513	0.0785048	0.845987	0.974814	0.105467	_
TRINITY_DN101520_c0_g1	1.0255	0.197821	0.138056	1.08005	0.600013	0.370587	_
TRINITY_DN101521_c0_g1	1.11294	0.697806	1.00901	1.64896	0.68347	0.494219	_
TRINITY_DN101522_c0_g1	0.559362	0.0659403	0	0.747724	0.342865	0.27794	_
TRINITY_DN101523_c0_g1	0	0.33703	0.118838	0.309621	0.30641	0.801687	_
TRINITY_DN101524_c0_g1	0.0763062	0.0540594	0.112888	0.273643	0.630827	0.226964	_
TRINITY_DN101525_c0_g1	27.7308	8.32959	8.95436	19.656	26.4399	7.89808	gem-associated protein 2 isoform X1
TRINITY_DN101526_c0_g1	0	0.58572	0	1.43565	0.581713	0	_
TRINITY_DN101527_c0_g1	0	0.181013	0.388812	0	0.241532	1.31915	_
TRINITY_DN101528_c0_g1	0.24788	0.351414	0.18321	0.584779	0.151611	0.241992	hypothetical protein lerEdw1_016983, partial
TRINITY_DN101529_c0_g1	0.116636	0.951005	0.388298	0.947574	0.321403	0.576185	_
TRINITY_DN10152_c0_g2	0.162025	0.651806	0.0398924	0.926894	0.544967	0.213507	_
TRINITY_DN101530_c0_g1	3.83469	5.11206	0.711717	3.24666	3.40907	0.547781	PBX3 factor
TRINITY_DN101531_c0_g1	0.52164	0.4815	0.26968	1.22585	0.382763	0.61849	_
TRINITY_DN101532_c0_g1	0.460136	0.977921	0.45383	1.37463	0.563563	0.912462	_
TRINITY_DN101533_c0_g1	0.395433	0.289434	0.15965	0.703434	0.65931	0.788944	_
TRINITY_DN101534_c0_g1	0	0.437331	0.155403	0.536089	0	0.210424	_
TRINITY_DN101535_c0_g1	0.136454	0.452419	0.201476	0.412069	0.500433	0.2694	_
TRINITY_DN101536_c0_g1	0.559362	0.791284	0.345141	0.249241	1.62861	0.741174	_
TRINITY_DN101537_c0_g1	0.183212	0.911142	0.202889	0.746832	0.293967	0.633027	_
TRINITY_DN101538_c0_g1	0.272739	0.116248	0.362743	0.295437	0.500339	0.593322	_
TRINITY_DN101539_c0_g1	1.65842	0.24251	0.180085	3.53111	1.38663	0.144515	_
TRINITY_DN10153_c0_g1	2.18441	0.514442	0.539491	1.01587	1.2441	0.207049	_
TRINITY_DN10153_c0_g2	4.7162	1.17743	1.23242	2.63779	2.29555	1.65401	_
TRINITY_DN101540_c0_g1	0.383188	0.49547	0.179905	0.728561	0.383023	0.206022	_
TRINITY_DN101541_c0_g1	0.127089	0.358351	0.188583	1.67933	0.81962	0.507596	_
TRINITY_DN101542_c0_g1	1.05465	0.185783	0.489232	2.43495	0.972018	0.658666	_
TRINITY_DN101543_c0_g1	0.687267	0.453257	0.144997	0.755101	0.675273	0.193934	_
TRINITY_DN101544_c0_g1	0.285489	0.336489	0.14094	0.508497	0.262519	0.283789	_
TRINITY_DN101545_c0_g1	0.277209	0.1952	0	0.973069	0.127802	0.138629	_
TRINITY_DN101546_c0_g1	0.297433	0.42275	0.156815	0.61655	0.545306	0.293488	_
TRINITY_DN101547_c0_g1	0	0.42237	0.149915	1.20993	0.558455	0.202887	_
TRINITY_DN101548_c0_g1	0.708775	0	0	0.401325	0.657218	0.239198	_
TRINITY_DN101549_c0_g1	0	0.735398	0	1.26156	0.973977	0.424794	_
TRINITY_DN10154_c0_g1	0	1.3551	0.417051	0.701036	0	1.41629	_
TRINITY_DN101550_c0_g1	0	0.115519	0	0.715247	0.759239	0	_
TRINITY_DN101551_c0_g1	0.121377	0.513601	0.0900146	0.214255	0.335354	0	_
TRINITY_DN101552_c0_g2	1.86451	2.52223	0.817916	1.47145	1.97807	1.44046	_
TRINITY_DN101553_c0_g1	0.22365	0.349597	0.462289	0.932278	0.779169	1.10376	_
TRINITY_DN101554_c0_g1	0.711097	0.566062	0.46058	0.872637	1.55239	0.882835	_
TRINITY_DN101555_c0_g1	0.693022	0.390399	0	0.486535	0.255604	0	PREDICTED: aquaporin-5-like
TRINITY_DN101556_c0_g1	0.698385	0.0549683	0.229617	0.556197	0.356422	0.307798	fibronectin type III domain-containing protein 7
TRINITY_DN101557_c0_g1	0.434726	0.302267	0.0632085	1.75529	0.863399	0.113184	_
TRINITY_DN101558_c0_g1	0.389706	0.554256	0.0522776	0.418713	0.227238	0.349238	serine/threonine-protein kinase/endoribonuclease IRE1-like
TRINITY_DN101559_c0_g1	0.302072	0.771589	0.448649	1.63354	1.38605	0.546243	_
TRINITY_DN10155_c0_g2	0.968451	0.170753	0.17955	1.06856	1.33785	0.362288	_
TRINITY_DN101560_c0_g1	0.281465	0	0	1.11066	0.648907	0.1408	_
TRINITY_DN101561_c0_g1	0	0.178686	0.188057	0.446636	0.467049	0.379625	_
TRINITY_DN101562_c0_g1	0.591225	0.250264	0.0876754	0.835796	0.653279	0.235824	_
TRINITY_DN101563_c0_g1	0.747235	0.420476	0.11103	0	0.551524	0	immunoglobulin superfamily member 1-like
TRINITY_DN101564_c0_g1	0.0477603	0.983832	0.35264	0.562043	0.569333	1.36767	_
TRINITY_DN101565_c0_g1	0.20503	0	0.0505267	0.921386	0.501986	0	_
TRINITY_DN101566_c0_g1	0.210912	0.148993	0.234423	0.467907	0.38812	0.944774	_
TRINITY_DN101567_c0_g1	0.350559	0.0830701	0.172466	0.530523	0.428381	0.34574	_
TRINITY_DN101568_c0_g1	0.415136	0.366634	0.384472	0.921505	0	0.516433	_
TRINITY_DN101569_c0_g1	0.237473	0.662473	0	1.00806	0.220224	0.721352	_
TRINITY_DN10156_c0_g1	0	0.723713	0.383462	0.447306	0.158725	0.345268	_
TRINITY_DN101570_c0_g1	0.116147	0.163915	0.086109	1.12964	0.641609	0	_
TRINITY_DN101571_c0_g1	0.265958	0.562139	0.0987052	1.40297	0.122568	0.531606	_
TRINITY_DN101572_c0_g1	0.327726	0.115112	0	1.28309	0.453899	0.328874	Rho GTPase-activating protein 39, partial
TRINITY_DN101573_c0_g1	9.91682	4.33616	5.28195	8.27764	10.3563	5.92157	ras-related protein Rab-9B
TRINITY_DN101574_c0_g1	1.30265	0.916502	0.122546	1.70597	0.453451	1.30938	_
TRINITY_DN101575_c0_g1	0.377859	0.358058	0.0929656	0.571232	0.615766	0.0414246	protein limb expression 1 homolog
TRINITY_DN101576_c0_g1	0.47986	0.334565	0.537157	1.62846	0.222563	0.486066	_
TRINITY_DN101577_c0_g1	0	0.623902	0.224652	0.750205	0	0.305403	_
TRINITY_DN101578_c0_g1	0.186509	1.04572	0.416557	0.644058	0.344845	0.563204	_
TRINITY_DN101579_c0_g1	0.692297	0.122492	0.0640485	0.772956	0.63627	0.343685	_
TRINITY_DN10157_c0_g1	0.658135	0.321015	0.327194	1.12417	1.16747	0.262635	_
TRINITY_DN101580_c0_g1	0.272475	0.192767	0.0672397	1.05308	0.0834958	0.180459	_
TRINITY_DN101581_c0_g1	0.297216	2.73144	0.880586	1.14547	0.273366	0.49268	_
TRINITY_DN101582_c0_g2	0.527279	0.297986	0.156282	0.280744	0.48515	0	_
TRINITY_DN101583_c0_g1	0.224434	0.318046	0	0.603828	0.549701	0.0741569	_
TRINITY_DN101584_c0_g1	0.370006	1.29679	0.137727	0.159803	0.171015	0.186186	_
TRINITY_DN101585_c0_g1	0.162131	0.113909	0	0.846853	0.449035	0.162652	_
TRINITY_DN101586_c0_g1	0.721585	0	0.0763722	1.83101	0	0	_
TRINITY_DN101587_c0_g1	0.793121	0.577022	0.101368	1.64532	0.377647	0.136529	_
TRINITY_DN101588_c0_g1	0.123994	0.437158	0.367911	0.546718	0.342667	0	_
TRINITY_DN101589_c0_g1	0.293158	0.412543	0	0.769713	0.270437	0.146766	_
TRINITY_DN10158_c0_g1	0	0	0.696191	0	0	2.20845	_
TRINITY_DN101590_c0_g1	0.710415	0.279542	0.350388	0.494828	0.36259	0.548028	_
TRINITY_DN101591_c0_g1	0.182789	0.128169	0.272121	0.474045	0.168947	0.367803	_
TRINITY_DN101592_c0_g1	0.48168	0.169866	0.535799	1.06318	1.10897	1.08106	_
TRINITY_DN101593_c0_g1	0.98906	0.521619	0.272201	1.4554	0.635707	0.510674	_
TRINITY_DN101594_c0_g1	0	0.164784	0	1.00331	0	0	_
TRINITY_DN101595_c0_g1	0.139025	0.293676	0.103229	0.487942	0	0.417175	_
TRINITY_DN101596_c0_g1	1.88645	0.350936	0	1.14787	1.39398	0.394995	_
TRINITY_DN101597_c0_g1	2.66089	1.12773	0.946462	1.13303	2.05668	1.8014	_
TRINITY_DN101598_c0_g1	0	0.842273	0.227561	0	0	0.309358	_
TRINITY_DN101599_c0_g1	0.305582	0.211867	0	0.763555	0.569655	0	Sperm-associated antigen 17
TRINITY_DN10159_c0_g1	2.55553	2.66688	1.52227	5.81073	3.19407	2.34086	_
TRINITY_DN1015_c0_g1	2.11913	1.16958	1.0873	2.44172	1.89045	0.989662	_
TRINITY_DN101600_c0_g1	0.0862115	0.187037	0.255225	0.770134	0.317001	0.173566	_
TRINITY_DN101601_c0_g1	0	0.397495	0.104827	1.9803	0.390554	0	_
TRINITY_DN101602_c0_g1	0.39876	0.659778	0.245644	1.13573	0.79316	0.986986	_
TRINITY_DN101603_c0_g1	0.0973877	0.413141	0.0721271	0.173329	0.179127	0.0968379	hypothetical protein lerEdw1_012689
TRINITY_DN101604_c0_g1	0.788989	0.366012	0	0.664793	0.488618	0	_
TRINITY_DN101605_c0_g1	24.9743	13.6774	10.7683	10.7001	15.034	12.2362	hypothetical protein lerEdw1_007847
TRINITY_DN101606_c0_g1	0.293496	0.051996	0.10853	0.921697	0.471706	0.218152	_
TRINITY_DN101607_c0_g1	0.0535664	0.380294	0.0791298	0.483921	0.343951	0.582305	_
TRINITY_DN101608_c0_g1	0.118245	1.50158	0.0876754	0.313424	0.435519	2.0045	_
TRINITY_DN101609_c0_g1	0	0.506973	0	0.616622	0.224953	0.736853	_
TRINITY_DN10160_c0_g1	0.520131	0.362027	0.194406	0	0.241532	0.791488	_
TRINITY_DN101610_c0_g1	0.168927	0.837061	0.187529	0	0.155237	0.251514	_
TRINITY_DN101611_c0_g1	0.0749337	0.212375	0.055424	1.61277	0.206477	0.0742795	_
TRINITY_DN101612_c0_g1	16.531	7.92625	5.20447	16.5953	11.7834	8.51725	_
TRINITY_DN101613_c0_g1	1.33755	0	0	0.587829	0.493159	0.133687	_
TRINITY_DN101614_c0_g1	0.329248	1.62747	0.0813439	0.194498	0	0.10931	_
TRINITY_DN101615_c0_g1	0.341632	0.120907	0.189625	0.305267	0.549436	0.678294	_
TRINITY_DN101616_c0_g1	0.629836	0.889902	0.466685	1.39752	0.869244	0.104487	_
TRINITY_DN101617_c0_g1	0.445436	0.417789	0.220621	0.129865	0.410938	0.594832	_
TRINITY_DN101618_c0_g1	0.346684	0.489351	0	0.408786	0.212784	0.460771	_
TRINITY_DN101619_c0_g1	0.291752	0.414706	0.338387	0.340282	0.611274	0.740186	_
TRINITY_DN10161_c0_g1	0.23319	0.332298	0.172507	0.974952	0.214217	0.30971	_
TRINITY_DN101620_c0_g1	0.648861	1.90601	1.38807	0.974357	1.21862	2.09638	_
TRINITY_DN101621_c0_g1	0.812316	3.19206	1.58388	3.21383	3.18768	1.46382	_
TRINITY_DN101622_c0_g1	0.429442	0.364744	0.127132	0.690599	0.315738	0.426346	_
TRINITY_DN101623_c0_g1	0.316197	0.320936	0.233429	0.245563	0.331314	0.668825	_
TRINITY_DN101624_c0_g1	1.00666	0	0	0.42551	0.233595	0	_
TRINITY_DN101625_c0_g1	0.540299	0.0957726	0.199714	0.910776	0.310027	0.267503	_
TRINITY_DN101626_c0_g1	0.424561	1.055	0.627155	1.91808	1.80113	1.26155	_
TRINITY_DN101627_c0_g1	0	0.428976	0.232064	0.257522	0.577284	0.315493	_
TRINITY_DN101628_c0_g1	0.922165	1.62831	0.940002	2.85459	3.07755	1.37878	_
TRINITY_DN101629_c0_g1	0.34239	0.120175	0.127338	0.594307	0.316252	0	_
TRINITY_DN101630_c0_g1	0.142927	0.402387	0.106146	0.626193	0.263646	0.858243	_
TRINITY_DN101631_c0_g1	3.29112	1.83528	2.92807	5.43247	3.7022	3.49531	homeobox protein Hox-A10
TRINITY_DN101633_c0_g1	0.270671	0.285987	0.100463	1.3078	0.124758	0.40589	_
TRINITY_DN101634_c0_g1	0.424756	0.450055	0	0.753668	0.586252	0.422862	_
TRINITY_DN101635_c0_g1	3.98311	0.726533	0.109594	3.09769	2.72194	0	_
TRINITY_DN101636_c0_g1	15.3449	6.64834	3.82564	18.9767	9.21309	6.27755	_
TRINITY_DN101637_c0_g1	0.0817513	0.115769	0.120984	0.292564	0.225342	0.81115	_
TRINITY_DN101638_c0_g1	0.61158	0.142633	0.303826	1.04999	1.132	1.23389	_
TRINITY_DN101639_c0_g1	0.321983	0.226242	0	0.789573	0.297249	0.270722	_
TRINITY_DN101640_c0_g1	0.54429	0.189212	0	1.14341	0	0.276474	_
TRINITY_DN101641_c0_g1	0.978665	0.382302	0.0722653	1.72684	0.762851	0.400998	_
TRINITY_DN101642_c0_g1	0.352207	0.449408	0	0.822487	0.388113	0.0697826	_
TRINITY_DN101643_c0_g1	0.535039	0.417837	0.237111	0.821724	1.07972	0	_
TRINITY_DN101644_c0_g1	0.397147	0.631686	0.220626	0.882974	0.639243	0.789991	_
TRINITY_DN101645_c0_g1	0.117713	1.12291	0.208289	0	0.0646711	0.579244	_
TRINITY_DN101646_c0_g1	2.96596	1.94101	1.45897	8.97292	4.63051	3.93509	_
TRINITY_DN101647_c0_g1	13.1325	37.0818	10.7537	23.122	8.44297	16.3541	hypothetical protein lerEdw1_010014
TRINITY_DN101648_c0_g1	0.250619	0.236564	0.309111	0.746952	0.690888	0.331641	uncharacterized protein LOC115875682
TRINITY_DN101649_c0_g1	0.0827851	0.644721	0.061261	0.592317	0.456411	0.410763	_
TRINITY_DN10164_c0_g1	0.972343	0.68852	0.0599546	2.82798	1.19121	0.241169	_
TRINITY_DN101650_c0_g1	0.312059	0.220475	0.23121	0.646466	0.478502	0.103524	_
TRINITY_DN101651_c0_g1	0.204771	0	0.3052	0.70291	0.189519	0.206586	_
TRINITY_DN101652_c0_g1	0.290383	0	0.215685	1.14413	0.401766	0.290685	_
TRINITY_DN101653_c0_g1	6.64899	14.4119	0.453259	9.14916	7.50568	0.71704	_
TRINITY_DN101654_c0_g1	0.272145	0.756847	0	0.914725	0.252984	0	_
TRINITY_DN101655_c0_g1	0.131453	0.833653	0	0.231264	0.484604	0.262696	_
TRINITY_DN101656_c0_g1	0	0.906732	0.16128	0	0.801539	0	_
TRINITY_DN101657_c0_g1	0	0.421832	0.445587	0.393227	0.276672	0.150193	_
TRINITY_DN101658_c0_g1	0.746796	0.173399	0.371786	1.47441	0.924326	0	_
TRINITY_DN101659_c0_g1	0	1.24497	0.348888	0.10396	0.108317	0.469186	_
TRINITY_DN10165_c0_g2	0.831449	0.192758	0.207281	1.86099	0.257643	0.281505	_
TRINITY_DN101660_c0_g1	0.723578	0	0	1.02272	0.447504	0	_
TRINITY_DN101661_c0_g1	2.46046	1.62961	1.50498	2.78836	4.00486	3.62185	_
TRINITY_DN101662_c0_g1	0.439737	0.103136	0.108887	1.15666	0.676093	0.440298	_
TRINITY_DN101663_c0_g2	1.1064	1.85136	1.13525	3.06391	2.33525	2.40429	_
TRINITY_DN101664_c0_g1	0	0.531405	0	0.644735	0.236152	0.773918	_
TRINITY_DN101665_c0_g1	0	0.659134	0	0.401325	0.657218	0.717593	_
TRINITY_DN101666_c0_g1	0	1.33941	0	0.462305	0	1.11934	_
TRINITY_DN101667_c0_g1	0.228066	0.159187	0.340254	0.582705	0.845714	0.230683	_
TRINITY_DN101668_c0_g1	0.307569	1.06565	0.230506	2.04788	1.43357	0	_
TRINITY_DN101669_c0_g1	0.305877	0.645236	0.113641	0.534236	0.141132	0	_
TRINITY_DN101670_c0_g1	0.45417	0.560078	0.223323	1.21337	0.748856	0.686001	_
TRINITY_DN101671_c0_g1	0.523437	0.280684	0.439995	2.37324	2.50782	0.706058	_
TRINITY_DN101672_c0_g1	0	0.210568	0.227561	1.01202	0.282966	0.618716	_
TRINITY_DN101673_c0_g1	0.124246	0.294352	0.0917021	0.488454	0.341661	0.653757	_
TRINITY_DN101674_c0_g1	0.936355	0.26248	0	1.45468	0	0	_
TRINITY_DN101675_c0_g1	0.192762	0	0	1.16237	0.534787	0.388361	_
TRINITY_DN101676_c0_g1	0.780197	0.362027	0.777623	0.219338	0.483064	0	_
TRINITY_DN101677_c0_g1	0.465339	0.324678	0.173619	0.395679	0.215713	0.235465	_
TRINITY_DN101678_c0_g1	3.44922	4.94804	1.99298	9.84211	6.64159	4.81066	_
TRINITY_DN101679_c0_g1	0.154485	0.325833	0	0.26968	0.42767	0	_
TRINITY_DN10167_c0_g1	0.548747	0.309994	0.325376	0.777992	0.202012	0.983794	hypothetical protein lerEdw1_009589
TRINITY_DN101680_c0_g1	0.131077	0.184733	0.194564	0.115316	0.362405	0.392897	_
TRINITY_DN101681_c0_g1	0	0.236028	0	0.876033	0.465643	0.168758	hypothetical protein lerEdw1_020268
TRINITY_DN101682_c0_g1	0.263547	0.513983	0.243516	0.414898	1.14919	0.130453	uncharacterized protein LOC117047319
TRINITY_DN101683_c0_g1	0.242657	0.114552	0.239393	0.242561	0.594549	0.160492	_
TRINITY_DN101684_c0_g1	0.426583	0.453564	0.262869	2.14061	0.790525	0.859321	_
TRINITY_DN101685_c0_g1	1.21774	0.142013	0.151241	1.21993	0.375641	0	_
TRINITY_DN101686_c0_g1	0	0.101534	0	2.40092	0.532286	0.156603	_
TRINITY_DN101687_c0_g1	0.294186	0.61267	0.220499	0.983041	0	0.29952	_
TRINITY_DN101688_c0_g1	0.767774	0.593769	0.258044	2.44546	1.15365	0.553109	_
TRINITY_DN10168_c0_g1	0.45649	0	0.0845976	1.00973	0.420232	0.113735	_
TRINITY_DN101690_c0_g1	0	0.667303	0.100463	0.118891	0.124758	0.541186	_
TRINITY_DN101691_c0_g1	1.00465	0.470386	0.249037	0.291004	1.23713	0.840634	_
TRINITY_DN101692_c0_g1	0.110278	0	0.572133	2.54019	0.101495	0	_
TRINITY_DN101693_c0_g1	0.972784	0	0	0.70571	0.449035	0	_
TRINITY_DN101694_c0_g1	0.301736	0	0.226117	2.01238	0.281098	0	_
TRINITY_DN101695_c0_g1	0.55373	0.391692	0.136658	0.43071	0.59699	0.371953	_
TRINITY_DN101696_c0_g1	0.705847	0.619044	0	0	0.163039	0	_
TRINITY_DN101697_c0_g1	1.0461	0.308888	0.0320534	1.45803	0.996128	0.387264	_
TRINITY_DN101698_c0_g1	3.111	4.68424	0.876135	2.93432	2.62643	1.04995	hypothetical protein lerEdw1_009441
TRINITY_DN101699_c0_g1	0.253475	0.178686	0.188057	0.893272	0	0.253083	Eukaryotic translation initiation factor 3 subunit M, partial
TRINITY_DN10169_c0_g1	0.398618	0.349033	0.271401	0.75393	0.477507	0.604138	_
TRINITY_DN1016_c0_g1	0.136139	0.191776	0.101065	0.119565	0.251011	0.952811	_
TRINITY_DN101700_c0_g1	0	0.537093	0.384405	0.651274	0.238831	0.782731	_
TRINITY_DN101701_c0_g1	0.165043	0.231857	0.245443	0.430608	0.609568	0	_
TRINITY_DN101702_c0_g1	1.01579	0.237729	0.125912	0.588093	0.156373	0.340069	_
TRINITY_DN101703_c0_g1	1.68121	0.194727	0.419619	0	0	0.284992	_
TRINITY_DN101704_c0_g1	0.500518	0.4687	0.12406	1.16001	0.308146	0.837502	_
TRINITY_DN101705_c0_g1	0.600928	0.141582	0.296756	1.15756	0.0921235	0.199248	_
TRINITY_DN101706_c0_g1	0	1.78948	0.252768	0.147537	1.09865	0	_
TRINITY_DN101707_c0_g1	0.260103	0.184083	0	0.6195	0.47811	0	_
TRINITY_DN101708_c0_g1	1.24927	0.31593	0.264219	0.677292	1.09705	0.354944	_
TRINITY_DN101709_c0_g1	0.101261	0.858788	0.375069	0.899927	1.11777	0.503702	_
TRINITY_DN10170_c0_g2	0.140022	0.049631	0.103534	0.943364	0.321443	0.138704	_
TRINITY_DN101710_c0_g1	3.77689	1.4125	0.944195	3.98103	2.17798	2.70836	_
TRINITY_DN101711_c0_g1	1.7063	0.149083	0.159028	0.730178	0.197551	0.430808	_
TRINITY_DN101712_c0_g1	0	0.191344	0.824161	0.231153	0.767975	0.839505	_
TRINITY_DN101713_c0_g1	1.15876	0.0391684	0.0407599	0.448389	0.860536	0.109085	_
TRINITY_DN101714_c0_g1	0.226937	0	0.169273	1.16007	0	0.229513	_
TRINITY_DN101715_c0_g13	7.44062	4.22877	2.78966	9.48145	7.96738	1.40417	_
TRINITY_DN101715_c0_g15	9.56755	3.31709	1.38909	10.2796	11.6431	2.70347	C-type lectin domain family 4 member F-like
TRINITY_DN101716_c0_g1	0	0.166451	0.534353	0.405159	0.664163	0.48347	_
TRINITY_DN101717_c0_g1	0.194397	0.408402	0	0.502084	0.719129	0	_
TRINITY_DN101718_c0_g1	0.716859	1.88558	0	0	0	0	_
TRINITY_DN101719_c0_g1	0.306358	0.435096	0.339369	0.41551	0.468295	0.554862	_
TRINITY_DN10171_c0_g1	0.46819	0.767931	0.115978	1.36138	0.576107	0	_
TRINITY_DN101720_c0_g1	1.10503	0.48962	0.408496	1.24117	0.570717	0.684022	_
TRINITY_DN101721_c0_g1	0.985129	0.0990787	0	1.60429	0.519125	0.281601	_
TRINITY_DN101722_c0_g1	2.29805	3.10998	1.06361	2.90046	3.40419	2.6276	_
TRINITY_DN101723_c0_g1	3.17281	1.27429	0.840436	6.04392	3.40587	6.33571	_
TRINITY_DN101724_c0_g1	0	0.153541	0.161134	0.867244	0.300125	0	_
TRINITY_DN101725_c0_g1	0.711023	0.0829924	0	0.725928	1.08123	0.117134	_
TRINITY_DN101726_c0_g1	0.202076	0.0779919	0.673626	0.359204	0.278823	0.703607	_
TRINITY_DN101727_c0_g1	1.05524	0.344865	0.600614	0.290549	0.894999	0.241601	zygote arrest protein 1
TRINITY_DN101728_c0_g1	0	0.316752	0	0.0993095	0.825968	0.223512	_
TRINITY_DN101729_c0_g1	0	1.44211	0.382014	0.297154	0.158126	0.171974	hypothetical protein lerEdw1_012220
TRINITY_DN10172_c0_g1	0.474946	0.662473	0.531579	2.21773	0.440448	1.4427	_
TRINITY_DN101730_c0_g1	0.721387	1.21841	0.321472	0.758184	0.399215	1.29968	_
TRINITY_DN101731_c0_g1	0.318638	0.111959	0.355263	0.971787	0.735298	0.958605	_
TRINITY_DN101732_c0_g1	0.310015	0.217946	0.230373	0.541062	0.42913	0.932237	_
TRINITY_DN101733_c0_g1	0.204785	0.361788	0	0.272875	0.470972	0.611292	_
TRINITY_DN101734_c0_g1	0.358429	1.75987	0.533516	1.86141	0.993702	1.62205	_
TRINITY_DN101735_c0_g1	3.73168	1.31159	1.90674	2.38136	2.70632	2.1654	_
TRINITY_DN101736_c0_g1	0	0	0	1.23639	0.494895	0.179515	_
TRINITY_DN101737_c0_g1	0.397512	0.636644	0.0732748	1.03762	0.118337	0.220099	_
TRINITY_DN101738_c0_g1	0.710971	0.453564	0.105148	0.255371	0.39172	0	_
TRINITY_DN101739_c0_g1	0	0.116767	0	0.282949	0.439636	0.320708	_
TRINITY_DN10173_c0_g1	0.298894	0.840951	0.11103	1.04536	0.551524	0	_
TRINITY_DN101740_c0_g1	0.580736	0	0	1.12964	0	0	_
TRINITY_DN101741_c0_g1	0.732894	0	0	0.641427	0.94653	0.293532	_
TRINITY_DN101742_c0_g1	0.915258	0.323011	0	0.506079	0.631933	0	glutamine-rich protein 2 isoform X2
TRINITY_DN101743_c0_g1	0.476271	0.578875	0.301805	0.85622	0.687144	0.067377	_
TRINITY_DN101744_c0_g1	0	1.00763	0	0	0.14706	0.159767	hypothetical protein lerEdw1_017251, partial
TRINITY_DN101745_c0_g1	0.436666	0.305045	0.814134	0.373068	1.61838	1.54421	_
TRINITY_DN101746_c0_g1	1.16523	0	0	1.14759	0.268703	0	_
TRINITY_DN101747_c0_g1	0.519439	0.736139	0.274415	1.19813	0.613385	0.661953	_
TRINITY_DN101748_c0_g1	0.35825	0.169525	0.132353	0.592085	0.109579	0.0590567	_
TRINITY_DN101749_c0_g1	0.34757	0.365906	0.25858	0.904153	0.99342	0.367361	_
TRINITY_DN10174_c0_g1	0.738397	0.987535	0.0607098	2.56884	0.753843	0.65127	_
TRINITY_DN101750_c0_g1	1.91914	1.25221	0.919369	3.93844	1.23692	1.43492	_
TRINITY_DN101751_c0_g1	1.69141	0.19587	0.633368	0.944899	1.83602	2.29381	hypothetical protein DUI87_14667
TRINITY_DN101752_c0_g1	0.896682	0	0.11103	0.261339	0.827285	0	_
TRINITY_DN101753_c0_g1	0	0.23435	0.248121	0.145002	0	1.34	_
TRINITY_DN101754_c0_g1	0.857105	1.64732	0	2.38327	0	0	_
TRINITY_DN101755_c0_g1	0	0	0	3.41674	0	0	_
TRINITY_DN101756_c0_g1	0	0.677847	0	0	0	0.97508	_
TRINITY_DN101757_c0_g1	0	0.278359	0.656158	1.05077	0.0905312	0.391569	_
TRINITY_DN101758_c0_g1	0.734084	0.386021	0.819669	0.158609	0.339261	0.738627	_
TRINITY_DN101759_c0_g1	0.141165	0.627419	0.338493	0.770068	0.388048	1.07845	_
TRINITY_DN101760_c0_g1	0	0.788152	0.424904	0.237519	0	0.865572	_
TRINITY_DN101761_c0_g1	4.63083	9.76666	5.04051	8.58602	6.61362	10.504	_
TRINITY_DN101762_c0_g1	0.170463	0.725903	0.251862	0.564018	0.364919	0.674141	_
TRINITY_DN101763_c0_g1	0	0.106707	0.278492	0.810259	0.553331	0	_
TRINITY_DN101764_c0_g1	0	0.127669	0.135514	0.787126	1.00961	0.366304	_
TRINITY_DN101765_c0_g1	0.141166	0.298121	0.419307	0	0	0.706214	_
TRINITY_DN101766_c0_g1	0.176457	0.150581	0.182265	0.320862	0.61441	0.173943	cadherin-related family member 3-like
TRINITY_DN101767_c0_g1	0.121148	1.80511	0.492378	0.600513	0.0555892	2.3969	_
TRINITY_DN101768_c0_g1	0.320869	0.338192	0	0.139746	0.444298	0.160911	_
TRINITY_DN101769_c0_g1	0.151422	0.212977	0	0.793854	0.27944	0.303405	_
TRINITY_DN10176_c0_g1	0.83721	0.470386	0	1.45502	0.618566	0.336254	_
TRINITY_DN101770_c0_g1	0.194615	0.551823	0.144167	0.943049	0.40015	0.390032	_
TRINITY_DN101771_c0_g1	1.04312	1.78507	2.76562	0.858523	3.17381	3.41766	_
TRINITY_DN101772_c0_g1	0.178757	0.399875	0.225959	0.815394	0.701572	0.477645	_
TRINITY_DN101773_c0_g1	1.43484	5.97364	3.24947	6.57025	6.98465	3.54392	_
TRINITY_DN101774_c0_g1	0	0.410277	0.061261	0.296159	0.152137	0.410763	_
TRINITY_DN101775_c0_g1	0.191962	1.07577	0.142954	0.165418	0.355014	0.580058	_
TRINITY_DN101776_c0_g1	0	0.205456	0	0.494376	0.827193	0.602925	_
TRINITY_DN101777_c0_g1	0	0	0.31546	0	0.13059	1.41688	_
TRINITY_DN101778_c0_g1	0.143375	0.302722	0.212962	0.376834	0.264463	0.573988	hypothetical protein KIL84_022005
TRINITY_DN101779_c0_g1	0.655357	0.231399	0.0809536	0.484014	0.201043	0	cytochrome P450 2C42-like isoform X2
TRINITY_DN10177_c0_g1	0.7615	0.266747	0.141753	0.656555	1.58414	0.383448	_
TRINITY_DN101780_c0_g1	0.511963	0	0.151714	1.18246	0.188389	0.101882	_
TRINITY_DN101781_c0_g1	0.221481	0	0	1.13419	0.410497	0.447697	_
TRINITY_DN101782_c0_g1	0.179918	0.378571	0.267801	1.24552	0	0.180954	_
TRINITY_DN101783_c0_g1	0	0.346943	0.273695	0.867999	0.906366	0.122741	_
TRINITY_DN101784_c0_g1	0.541144	0.376316	0.40481	0.227482	0.251493	0.824443	_
TRINITY_DN101785_c0_g1	0.122996	0.0867357	0.182463	0.3255	0.339887	0.368223	_
TRINITY_DN101786_c0_g1	0	0.675952	0.355319	0.423138	0.110313	0.238958	hypothetical protein lerEdw1_020130
TRINITY_DN101787_c0_g1	0.240399	0.682278	0.399673	0.758401	0.827253	0.653919	_
TRINITY_DN101788_c0_g1	0.275645	0.359021	0.0678338	0.416134	0.294854	0.0907061	_
TRINITY_DN101789_c0_g1	0.158219	0.444788	0.235191	0	0.438104	0.47592	_
TRINITY_DN10178_c0_g1	2.50711	0	0.417051	1.63575	1.29536	0.849775	_
TRINITY_DN101790_c0_g1	0	0.534267	0	0.648004	0.237477	0.259443	_
TRINITY_DN101791_c0_g1	2.66456	1.02728	0.887586	1.73032	5.23889	0.301463	_
TRINITY_DN101791_c1_g1	6.67084	1.85644	1.6333	6.1577	3.51568	2.64179	_
TRINITY_DN101792_c0_g1	0.294186	0.408447	0	0.737281	1.09601	0.29952	_
TRINITY_DN101793_c0_g1	0	1.45355	0.508862	0.101216	0.315966	0.684144	_
TRINITY_DN101794_c0_g1	8.25254	5.51498	5.81609	4.9078	3.99845	7.55589	_
TRINITY_DN101795_c0_g1	0.176462	0.247617	0.131303	0.45863	0.489118	0.177396	_
TRINITY_DN101796_c0_g1	0	0.26039	0	0.641609	1.20201	0	_
TRINITY_DN101798_c0_g1	0	0.14387	0	0	0.951903	0.20754	_
TRINITY_DN101799_c0_g1	0.278766	0.197624	0.20612	0.939164	0	0.207097	_
TRINITY_DN10179_c0_g1	0.554081	0.38581	0.325718	1.07644	1.2134	1.13684	_
TRINITY_DN1017_c0_g2	2.35253	0.96094	1.16824	3.8801	1.08797	2.1733	_
TRINITY_DN101800_c0_g1	0	0.428082	0.391807	0.547564	0.398256	0.988578	_
TRINITY_DN101801_c0_g1	0.071653	0.101575	0.370907	0.514636	0.197398	0.0709949	_
TRINITY_DN101802_c0_g1	0	0.646313	0.47011	0	0.0417027	1.8409	_
TRINITY_DN101803_c0_g1	0.108966	0.384756	0.16152	0.86923	0.401124	0.325568	_
[truncated: 124,513 more rows]

## Sheet: Table S11
Tables S11: Putative sex-specific genes.
Putative Y-linked genes	Putative W-linked genes
TRINITY_DN101136_c0_g1	TRINITY_DN25861_c0_g1
TRINITY_DN15130_c0_g1
TRINITY_DN46919_c0_g1
TRINITY_DN52301_c0_g1
TRINITY_DN52725_c0_g1
TRINITY_DN53714_c0_g1
TRINITY_DN53714_c1_g1
TRINITY_DN53993_c0_g4
TRINITY_DN54688_c1_g2
TRINITY_DN56230_c6_g1
TRINITY_DN56918_c0_g1
TRINITY_DN56931_c1_g3
TRINITY_DN57002_c0_g1
TRINITY_DN6018_c0_g1
TRINITY_DN72817_c0_g3
TRINITY_DN96748_c0_g1
